# Supplementary material for: Genomic sequencing identifies a few mutations driving the independent origin of primary liver tumors in a chronic hepatitis murine model
Source: PLoS One. 2017 Nov 8;12(11):e0187551. doi: 10.1371/journal.pone.0187551 (PMC5678715; doi:10.1371/journal.pone.0187551)
Supplement: S1 Table — (XLSX) [file pone.0187551.s006.xlsx]

## Sheet: Sheet1
Supplementary Table 1. Tumor samples from the HBV transgenic mice treated with the anti-CD137 Ab
Mouse ID	Gender	Age	Sample records	WES/WGS	Sequenom Genotyping	H&E Staining	Pathological diagnosis	Flow Cytometric DNA Ploidy Analysis	Note
M1	male	15-month-old	M1T1	WES and WGS	Yes	Yes	Carcinoma,uneven proliferation of hepatocytes		Buck sample
			M1T2	WES and WGS	Yes	Yes	Carcinoma,uneven proliferation of hepatocytes
			M1T3	WES	Yes	Yes	Carcinoma,uneven proliferation of hepatocytes,large cell change,lymphocytic infiltration
			M1N	WGS	Yes	Yes	Marked large cell change with lymphocytic infiltration
			M1T1B1		Yes				Micro-sections
			M1T1B2		Yes
			M1T1B3		Yes
			M1T1B4		Yes
			M1T1B5		Yes
			M1T1B6		Yes
			M1T1B7		Yes
			M1T1B8		Yes
			M1T1C1		Yes
			M1T1C2		Yes
			M1T1C4		Yes
			M1T1C5		Yes
			M1T1C6		Yes
			M1T1C7		Yes
			M1T1CN		Yes
			M1T2A1		Yes
			M1T2A2		Yes
			M1T2A3		Yes
			M1T2A4		Yes
			M1T2A5		Yes
			M1T2A8		Yes
			M1T2A9		Yes
			M1T2A10		Yes
			M1T2A11		Yes
			M1T2A12		Yes
			M1T2C1		Yes
			M1T2C2		Yes
			M1T2C3		Yes
			M1T2C4		Yes
			M1T2C5		Yes
			M1T2C6		Yes
			M1T2C7		Yes
			M1T2C8		Yes
			M1T2C9		Yes
			M1T2C10		Yes
M2	male	13-month-old	M2T1	WES	Yes	Yes	Hyperplasia with moderate fatty change		Buck sample
			M2T2	WES	Yes	Yes	Adenoma
			M2T3	WES	Yes	Yes	Hyperplasia with mild fatty change and chronic inflammation
			M2T4		Yes	Yes	Hyperplasia with mild fatty change
			M2T5		Yes	Yes	Adenoma
			M2T6		Yes	Yes	Hyperplasia with mild fatty change and chronic inflammation
			M2N	WES	Yes	Yes	Fine structures of the normal liver cells
M3	male	23-month-old	M3T1	WES	Yes	Yes	Cacinoma,uneven proliferation of hepatocytes,mild fatty change		Buck sample
			M3T2	WES	Yes	Yes	Cacinoma,uneven proliferation of hepatocytes,mild fatty change
			M3T3		Yes	Yes	Cacinoma,uneven proliferation of hepatocytes,large cell change
			M3T4		Yes
			M3T5	WES	Yes
			M3T6		Yes
			M3T7		Yes
			M3T8		Yes
			M3T9		Yes
			M3N	WES	Yes	Yes	Marked large cell change with lymphocytic infiltration
M4	male	22-month-old	M4T1	WES	Yes	Yes	Carcinoma,moderate fatty change,hemorrhage and necrosis,large trabeculae three or more hepatocytes wide		Buck sample
			M4T2		Yes	Yes	Carcinoma,uneven proliferation of hepatocytes,large cell change,lymphocytic infiltration
			M4T3		Yes	Yes	Carcinoma,uneven proliferation of hepatocytes
			M4T4	WES	Yes	Yes	Carcinoma,uneven proliferation of hepatocytes,large cell change
			M4T5		Yes	Yes	Carcinoma,uneven proliferation of hepatocytes,large cell change
			M4T6	WES	Yes	Yes	Carcinoma,uneven proliferation of hepatocytes,large trabeculae three or more hepatocytes wide
			M4T7		Yes	Yes	Carcinoma,uneven proliferation of hepatocytes,large cell change
			M4blood	WES	Yes
			M4N(contain a small tumor)		Yes	Yes	Large and small cell change in nontumorous part, while the small tumor is a carcinoma with obvious uneven proliferation of hepatocytes
M5	male	20-month-old	M5T1					Yes	Buck sample
			M5T2					Yes
			M5N					Yes
			Mouse diploid lymphoma cell line						Used as diploid control for Flow cytometric DNA ploidy analysis
