# Supplementary material for: Genomic sequencing identifies a few mutations driving the independent origin of primary liver tumors in a chronic hepatitis murine model
Source: PLoS One. 2017 Nov 8;12(11):e0187551. doi: 10.1371/journal.pone.0187551 (PMC5678715; doi:10.1371/journal.pone.0187551)
Supplement: S2 Table — (XLSX) [file pone.0187551.s007.xlsx]

## Sheet: Sheet1
Supplementary Table 2. Whole genome sequencing (WGS) and whole exome sequencing (WES) data statistics
Mouse ID	Sample ID	Sequencing (WGS/WES)	Library preparation method	Reads number	Mapping rate	Uniq mapping rate	Percentage of sequenced CDS	Percentage of CDS with the Coverage ≥ 10X	Average Sequencing Depth in CDS	Average Sequencing Depth in WG
M1	M1T1	WGS	Transposon-based	594734134	0.9178	0.82	0.98	0.93		22
	M1T2	WGS	Transposon-based	758410213	0.92	0.84	0.98	0.95		26
	M1N	WGS	Transposon-based	624479827	0.9148	0.82	0.98	0.94		22
	M1T1	WES	Transposon-based	72797206	0.9489	0.8132	0.95	0.68	21
	M1T2	WES	Transposon-based	317663470	0.9319	0.8162	0.96	0.86	84
	M1T3	WES	Transposon-based	52211208	0.9425	0.8152	0.93	0.57	16
M2	M2T1	WES	Traditional	79931924	0.9713	0.7874	0.96	0.86	45
	M2T2	WES	Traditional	110061978	0.9822	0.6545	0.96	0.89	56
	M2T3	WES	Traditional	95216658	0.9774	0.852	0.96	0.88	50
	M2N1	WES	Traditional	82163116	0.9691	0.7847	0.96	0.87	51
M3	M3T1	WES	Traditional	45192686	0.9802	0.846574	0.9345	0.6389	31
	M3T2	WES	Traditional	110927704	0.9825	0.844392	0.9602	0.885	62
	M3T5	WES	Traditional	124132574	0.9802	0.83587	0.9637	0.8899	73
	M3TN	WES	Traditional	117602540	0.9826	0.8569	0.9611	0.8935	69
M4	M4T1	WES	Traditional	140211560	0.9764	0.714302	0.9565	0.8761	82
	M4T4	WES	Traditional	147151322	0.9762	0.699496	0.9641	0.8907	85
	M4T6	WES	Traditional	70179328	0.9708	0.817694	0.9467	0.7623	43
	M4N	WES	Traditional	93362708	0.9733	0.835898	0.9647	0.7914	67
Mean						0.803018	0.959528	0.836544	55.6667	23
M1		merged WES		340265450	0.9167	0.8335	0.9598	0.97	119
M2		merged WES		241556667	1	1	0.96	0.96	154
M3		merged WES		281956554	0.9876	0.8617	0.9763	0.97	230
M4		merged WES		208212624	0.9904	0.8885	0.9771	0.97	159
C57 wild type		WES		63016679	1	1	0.957	0.96	73
Balbc wild type		WES		57265502	1	1	0.96	0.96	68
						：
