# Supplementary material for: Genomic sequencing identifies a few mutations driving the independent origin of primary liver tumors in a chronic hepatitis murine model
Source: PLoS One. 2017 Nov 8;12(11):e0187551. doi: 10.1371/journal.pone.0187551 (PMC5678715; doi:10.1371/journal.pone.0187551)
Supplement: S3 Table — (XLSX) [file pone.0187551.s008.xlsx]

## Sheet: Sheet1
Supplementary Table 3. Somatic SNVS of M1T1 and M1T2 at whole genome level
Chr.	Position	Reference allele	Mutant allele	Reads of reference allele in Normal	Reads of mutant allele in Normal	Reads of reference allele in M1T1	Reads of mutant allele in M1T1	Mutation frequency in M1T1	Reads of reference allele in M1T2	Reads of mutant allele in M1T2	Mutation frequency in M1T2	Mutation region	Gene name	Mutation position or Amino Acid change	Note
chr1	32576343	A	C	22	0	21	11	0.3438	13	4	0.2353	INTRON	Khdrbs2	-	M1T1,M1T2 common
chr1	49508536	T	C	24	0	14	6	0.3	18	10	0.3571	INTERGENIC	-	-	M1T1,M1T2 common
chr1	100733968	G	A	23	0	14	6	0.3	14	5	0.2632	INTERGENIC	-	-	M1T1,M1T2 common
chr1	102322138	T	C	22	0	7	7	0.5	11	10	0.4762	INTRON	Cntnap5b	-	M1T1,M1T2 common
chr1	110454291	T	C	13	0	9	7	0.4375	17	14	0.4516	INTERGENIC	-	-	M1T1,M1T2 common
chr1	110474560	C	G	23	0	16	6	0.2727	20	4	0.1667	INTERGENIC	-	-	M1T1,M1T2 common
chr1	111424876	T	C	10	0	5	9	0.6429	15	7	0.3182	INTERGENIC	-	-	M1T1,M1T2 common
chr1	114051178	C	A	14	0	8	9	0.5294	11	10	0.4762	INTERGENIC	-	-	M1T1,M1T2 common
chr1	149826309	T	G	18	0	18	7	0.28	9	9	0.5	INTERGENIC	-	-	M1T1,M1T2 common
chr2	95582604	G	A	10	0	5	10	0.6667	10	8	0.4444	INTERGENIC	-	-	M1T1,M1T2 common
chr2	98673416	C	T	10	0	9	5	0.3571	9	7	0.4375	INTERGENIC	-	-	M1T1,M1T2 common
chr2	98984364	A	G	10	0	5	6	0.5455	7	12	0.6316	INTERGENIC	-	-	M1T1,M1T2 common
chr2	100642244	T	A	10	0	8	9	0.5294	9	8	0.4706	INTERGENIC	-	-	M1T1,M1T2 common
chr2	110199825	G	A	13	0	3	8	0.7273	11	15	0.5769	INTERGENIC	Fibin	1257	M1T1,M1T2 common
chr2	115616641	A	G	10	0	9	8	0.4706	11	10	0.4762	INTERGENIC	-	-	M1T1,M1T2 common
chr2	127628536	T	C	11	0	6	10	0.625	5	16	0.7619	INTRON	Bub1	-	M1T1,M1T2 common
chr2	159989326	G	A	29	0	22	10	0.3125	13	6	0.3158	INTERGENIC	-	-	M1T1,M1T2 common
chr3	46432781	G	C	14	0	5	13	0.7222	18	8	0.3077	INTERGENIC	-	-	M1T1,M1T2 common
chr3	62701516	G	T	22	0	22	5	0.1852	14	7	0.3333	INTERGENIC	-	-	M1T1,M1T2 common
chr3	109300491	C	A	28	0	9	10	0.5263	18	7	0.28	INTRON	Vav3	-	M1T1,M1T2 common
chr4	85480924	T	C	11	0	5	7	0.5833	10	5	0.3333	INTERGENIC	-	-	M1T1,M1T2 common
chr4	91631367	A	G	34	0	16	8	0.3333	25	5	0.1667	INTERGENIC	-	-	M1T1,M1T2 common
chr4	140172416	C	A	22	0	8	4	0.3333	15	13	0.4643	INTRON	Arhgef10l	-	M1T1,M1T2 common
chr5	42696465	T	G	16	0	10	6	0.375	17	7	0.2917	INTERGENIC	-	-	M1T1,M1T2 common
chr5	72560504	C	T	26	0	12	8	0.4	29	16	0.3556	INTERGENIC	Commd8	-1082	M1T1,M1T2 common
chr5	94629648	G	C	40	0	7	5	0.4167	20	8	0.2857	INTERGENIC	-	-	M1T1,M1T2 common
chr5	94846916	G	A	28	0	12	4	0.25	18	4	0.1818	INTERGENIC	-	-	M1T1,M1T2 common
chr5	113706227	C	A	14	0	17	7	0.2917	13	11	0.4583	INTRON	Sgsm1	-	M1T1,M1T2 common
chr5	137779505	C	T	21	0	23	7	0.2333	31	8	0.2051	INTERGENIC	-	-	M1T1,M1T2 common
chr6	77739891	C	T	23	0	18	5	0.2174	17	8	0.32	INTRON	Ctnna2	-	M1T1,M1T2 common
chr7	48802696	C	T	23	0	7	12	0.6316	11	7	0.3889	INTERGENIC	-	-	M1T1,M1T2 common
chr7	79121825	G	T	21	0	11	13	0.5417	14	5	0.2632	INTERGENIC	-	-	M1T1,M1T2 common
chr7	85236419	C	T	10	0	10	5	0.3333	9	6	0.4	INTERGENIC	-	-	M1T1,M1T2 common
chr7	103362275	A	G	14	0	6	5	0.4545	7	6	0.4615	UTR-5	Odz4	-	M1T1,M1T2 common
chr7	148378449	T	A	26	0	18	15	0.4545	25	9	0.2647	CDS	Hras1	Q->L	M1T1,M1T2 common
chr8	102136605	A	G	19	0	12	6	0.3333	10	7	0.4118	INTERGENIC	-	-	M1T1,M1T2 common
chr9	118557624	C	T	31	0	11	6	0.3529	36	8	0.1818	INTRON	Itga9	-	M1T1,M1T2 common
chr10	14496754	A	G	17	0	8	6	0.4286	22	5	0.1852	INTERGENIC	-	-	M1T1,M1T2 common
chr10	44886970	C	A	15	0	11	5	0.3125	23	6	0.2069	INTERGENIC	-	-	M1T1,M1T2 common
chr10	46856369	G	A	16	0	11	6	0.3529	18	9	0.3333	INTERGENIC	-	-	M1T1,M1T2 common
chr10	48728410	T	G	28	0	13	6	0.3158	11	4	0.2667	INTERGENIC	-	-	M1T1,M1T2 common
chr10	88609163	G	T	29	0	13	18	0.5806	8	7	0.4667	UTR-5	Ano4	-	M1T1,M1T2 common
chr11	114337470	T	A	10	0	5	4	0.4444	14	4	0.2222	INTERGENIC	-	-	M1T1,M1T2 common
chr12	104156943	T	A	15	0	8	4	0.3333	7	4	0.3636	INTERGENIC	-	-	M1T1,M1T2 common
chr14	108024161	C	A	13	0	9	6	0.4	13	6	0.3158	INTERGENIC	-	-	M1T1,M1T2 common
chr15	18566045	G	T	21	0	19	13	0.4062	22	9	0.2903	INTERGENIC	-	-	M1T1,M1T2 common
chr15	22406647	A	T	15	0	18	13	0.4194	16	14	0.4667	INTERGENIC	-	-	M1T1,M1T2 common
chr15	81758105	A	T	28	0	20	4	0.1667	18	6	0.25	INTERGENIC	Polr3h	-1462	M1T1,M1T2 common
chr16	21234985	T	C	27	0	11	15	0.5769	16	8	0.3333	INTERGENIC	-	-	M1T1,M1T2 common
chr16	34255039	A	T	18	0	21	20	0.4878	15	16	0.5161	INTRON	Kalrn	-	M1T1,M1T2 common
chr17	40142955	T	G	16	0	6	6	0.5	16	4	0.2	INTERGENIC	-	-	M1T1,M1T2 common
chr17	47192453	A	T	26	0	14	6	0.3	20	6	0.2308	INTERGENIC	-	-	M1T1,M1T2 common
chr18	80822407	C	T	21	0	19	7	0.2692	24	11	0.3143	INTRON	Nfatc1	-	M1T1,M1T2 common
chr18	80822407	C	T	21	0	19	7	0.2692	24	11	0.3143	INTRON	Nfatc1	-	M1T1,M1T2 common
chr19	50478060	G	T	17	0	9	16	0.64	19	5	0.2083	INTRON	Sorcs1	-	M1T1,M1T2 common
chr19	50478060	G	T	17	0	9	16	0.64	19	5	0.2083	INTRON	Sorcs1	-	M1T1,M1T2 common
chr1	58349118	T	A	14	0	24	9	0.2727				CDS	Aox3l1	L->H	M1T1 specific
chrX	56387063	T	G	11	0	7	7	0.5				CDS	Fgf13	R=>R	M1T1 specific
chr3	51252263	C	T	19	0	12	12	0.5				CDS	Naa15	A->V	M1T1 specific
chr5	100521811	T	G	24	0	40	10	0.2				CDS	Tmem150c	Q->H	M1T1 specific
chr6	43124676	A	C	22	0	27	10	0.2703				CDS	Olfr13	E->D	M1T1 specific
chr7	11300559	C	A	18	0	26	8	0.2353				CDS	Nlrp4b	P->T	M1T1 specific
chr11	43393263	T	A	19	0	21	7	0.25				CDS	Ccnjl	F->I	M1T1 specific
chr12	120688797	T	G	13	0	15	5	0.25				CDS	Macc1	L->R	M1T1 specific
chr13	101399459	T	G	9	0	5	3	0.375				CDS	Rad17	K->T	M1T1 specific
chr14	26691998	G	T	18	0	27	7	0.2059				CDS	Anxa11	A->S	M1T1 specific
chr16	38827106	G	A	9	0	17	5	0.2273				CDS	4930435E12Rik	L=>L	M1T1 specific
chr17	46284963	A	C	22	0	38	14	0.2692				CDS	Mad2l1bp	F->V	M1T1 specific
chr2	129926854	T	G	14	0	12	5	0.2941				CDS	AU015228	L->V	M1T1 specific
chr3	85477153	G	T	19	0	23	7	0.2333				CDS	Fam160a1	R=>R	M1T1 specific
chr4	129166348	T	C	22	0	19	5	0.2083				CDS	Tssk3	E=>E	M1T1 specific
chr11	98577803	A	C	22	0	21	6	0.2222				CDS	Med24	L->R	M1T1 specific
chr1	5500412	A	G	16	0	11	5	0.3125				INTERGENIC	-	-	M1T1 specific
chr1	9046161	G	A	14	0	8	6	0.4286				UTR-5	Sntg1	-	M1T1 specific
chr1	11565615	A	C	15	0	7	7	0.5				INTRON	A830018L16Rik	-	M1T1 specific
chr1	14645055	C	G	26	0	11	4	0.2667				INTERGENIC	-	-	M1T1 specific
chr1	15315962	C	A	23	0	14	4	0.2222				INTRON	Kcnb2	-	M1T1 specific
chr1	18112790	A	C	23	0	25	5	0.1667				INTRON	Crisp4	-	M1T1 specific
chr1	19001035	G	T	17	0	8	7	0.4667				INTERGENIC	-	-	M1T1 specific
chr1	20987589	T	A	28	0	8	14	0.6364				INTERGENIC	Tram2	3870	M1T1 specific
chr1	23824020	A	C	21	0	11	4	0.2667				INTRON	B3gat2	-	M1T1 specific
chr1	24291773	T	G	34	0	14	6	0.3				INTRON	Col19a1	-	M1T1 specific
chr1	25885910	A	G	16	0	20	6	0.2308				UTR-5	Bai3	-	M1T1 specific
chr1	25919816	T	A	15	0	18	6	0.25				INTERGENIC	-	-	M1T1 specific
chr1	26610672	C	G	17	0	12	4	0.25				INTERGENIC	-	-	M1T1 specific
chr1	28057246	G	T	29	0	11	9	0.45				INTERGENIC	-	-	M1T1 specific
chr1	28693356	A	C	16	0	10	4	0.2857				INTERGENIC	-	-	M1T1 specific
chr1	30463975	A	T	29	0	9	6	0.4				INTERGENIC	-	-	M1T1 specific
chr1	31988411	A	T	21	0	20	6	0.2308				INTERGENIC	-	-	M1T1 specific
chr1	35234414	C	T	13	0	23	6	0.2069				INTERGENIC	-	-	M1T1 specific
chr1	35392298	C	A	25	0	12	5	0.2941				INTERGENIC	-	-	M1T1 specific
chr1	37860033	T	G	26	0	29	7	0.1944				INTRON	Tsga10	-	M1T1 specific
chr1	40855664	T	G	29	0	20	8	0.2857				INTERGENIC	-	-	M1T1 specific
chr1	41546161	T	C	20	0	19	5	0.2083				INTERGENIC	-	-	M1T1 specific
chr1	47793801	A	T	10	0	14	5	0.2632				INTERGENIC	-	-	M1T1 specific
chr1	51145342	C	T	23	0	18	5	0.2174				INTRON	Tmeff2	-	M1T1 specific
chr1	51145344	A	T	23	0	16	5	0.2381				INTRON	Tmeff2	-	M1T1 specific
chr1	52241257	T	A	12	0	12	4	0.25				INTRON	Gls	-	M1T1 specific
chr1	55842508	G	C	22	0	14	4	0.2222				INTERGENIC	-	-	M1T1 specific
chr1	59953726	A	C	25	0	10	5	0.3333				INTERGENIC	-	-	M1T1 specific
chr1	61228491	T	A	30	0	13	11	0.4583				INTERGENIC	-	-	M1T1 specific
chr1	62569313	C	A	18	0	14	5	0.2632				INTRON	Pard3b	-	M1T1 specific
chr1	62657903	A	C	17	0	17	6	0.2609				INTRON	Pard3b	-	M1T1 specific
chr1	64517137	T	G	22	0	12	6	0.3333				INTERGENIC	-	-	M1T1 specific
chr1	66719118	A	T	22	0	24	6	0.2				INTRON	Unc80	-	M1T1 specific
chr1	70226001	C	T	27	0	24	6	0.2				INTRON	Spag16	-	M1T1 specific
chr1	78485523	A	C	18	0	16	9	0.36				INTERGENIC	Farsb	-102	M1T1 specific
chr1	78900481	A	C	25	0	23	5	0.1786				INTERGENIC	-	-	M1T1 specific
chr1	79294013	A	T	17	0	11	4	0.2667				INTERGENIC	-	-	M1T1 specific
chr1	80692769	T	G	15	0	20	5	0.2				INTRON	Dock10	-	M1T1 specific
chr1	83145411	G	A	22	0	17	9	0.3462				INTERGENIC	-	-	M1T1 specific
chr1	83751745	A	C	30	0	21	5	0.1923				INTERGENIC	-	-	M1T1 specific
chr1	90746836	C	T	26	0	14	5	0.2632				INTERGENIC	-	-	M1T1 specific
chr1	94132772	A	T	29	0	9	7	0.4375				INTERGENIC	-	-	M1T1 specific
chr1	94155101	T	C	27	0	17	7	0.2917				INTERGENIC	-	-	M1T1 specific
chr1	94194888	A	G	23	0	19	6	0.24				INTERGENIC	-	-	M1T1 specific
chr1	94708720	T	C	39	0	25	7	0.2188				INTERGENIC	-	-	M1T1 specific
chr1	94943847	C	T	25	0	13	4	0.2353				INTRON	Kif1a	-	M1T1 specific
chr1	97735995	A	G	18	0	10	4	0.2857				INTERGENIC	-	-	M1T1 specific
chr1	100373167	T	A	20	0	20	8	0.2857				INTRON	Slco6d1	-	M1T1 specific
chr1	103237553	A	T	18	0	5	5	0.5				INTERGENIC	-	-	M1T1 specific
chr1	104331522	G	A	16	0	8	7	0.4667				INTERGENIC	-	-	M1T1 specific
chr1	113320823	G	A	10	0	4	4	0.5				INTERGENIC	-	-	M1T1 specific
chr1	115683791	T	A	32	0	22	5	0.1852				INTERGENIC	-	-	M1T1 specific
chr1	115857764	G	C	13	0	8	6	0.4286				INTERGENIC	-	-	M1T1 specific
chr1	117733435	T	A	19	0	18	5	0.2174				INTRON	Cntnap5a	-	M1T1 specific
chr1	119916076	T	A	10	0	7	5	0.4167				INTERGENIC	-	-	M1T1 specific
chr1	120048794	C	A	22	0	14	6	0.3				INTERGENIC	-	-	M1T1 specific
chr1	120385339	A	G	14	0	12	6	0.3333				INTRON	Clasp1	-	M1T1 specific
chr1	124910231	C	T	13	0	21	7	0.25				INTERGENIC	-	-	M1T1 specific
chr1	125485544	G	T	26	0	33	6	0.1538				INTRON	Dpp10	-	M1T1 specific
chr1	126037372	G	T	21	0	16	8	0.3333				INTERGENIC	-	-	M1T1 specific
chr1	126048540	G	A	11	0	7	5	0.4167				INTERGENIC	-	-	M1T1 specific
chr1	131107081	A	G	19	0	11	4	0.2667				INTERGENIC	-	-	M1T1 specific
chr1	131831681	C	A	26	0	19	8	0.2963				INTRON	Thsd7b	-	M1T1 specific
chr1	132084292	C	T	19	0	15	6	0.2857				INTRON	Thsd7b	-	M1T1 specific
chr1	132751800	A	C	37	0	38	8	0.1739				INTERGENIC	Pigr	2974	M1T1 specific
chr1	133124430	C	T	21	0	24	4	0.1429				INTRON	Rassf5	-	M1T1 specific
chr1	136039477	G	T	28	0	18	7	0.28				INTRON	Chit1	-	M1T1 specific
chr1	138355669	T	C	14	0	18	4	0.1818				INTERGENIC	-	-	M1T1 specific
chr1	143364074	C	T	10	0	9	4	0.3077				INTERGENIC	-	-	M1T1 specific
chr1	148466829	A	C	13	0	9	4	0.3077				INTRON	Fam5c	-	M1T1 specific
chr1	149591292	A	T	25	0	10	5	0.3333				INTERGENIC	-	-	M1T1 specific
chr1	150442179	G	A	25	0	12	5	0.2941				INTERGENIC	-	-	M1T1 specific
chr1	150587669	A	G	22	0	21	8	0.2759				INTERGENIC	-	-	M1T1 specific
chr1	152469211	A	C	26	0	27	5	0.1562				INTRON	Hmcn1	-	M1T1 specific
chr1	154135837	T	A	32	0	11	8	0.4211				INTERGENIC	-	-	M1T1 specific
chr1	158361740	A	G	22	0	16	5	0.2381				INTRON	Soat1	-	M1T1 specific
chr1	159006597	A	T	24	0	17	4	0.1905				INTERGENIC	-	-	M1T1 specific
chr1	161579191	C	A	11	0	6	4	0.4				UTR-5	Tnr	-	M1T1 specific
chr1	161933396	A	T	31	0	13	4	0.2353				INTERGENIC	-	-	M1T1 specific
chr1	165808376	A	G	16	0	11	4	0.2667				INTRON	Kifap3	-	M1T1 specific
chr1	166842549	C	T	23	0	26	10	0.2778				INTERGENIC	-	-	M1T1 specific
chr1	171487003	T	C	26	0	10	11	0.5238				INTERGENIC	-	-	M1T1 specific
chr1	171526664	T	G	20	0	14	7	0.3333				INTERGENIC	-	-	M1T1 specific
chr1	173868877	C	A	22	0	14	5	0.2632				INTRON	Slamf6	-	M1T1 specific
chr1	176202301	A	G	13	0	21	5	0.1923				INTERGENIC	-	-	M1T1 specific
chr1	177392903	A	C	19	0	8	7	0.4667				INTRON	Rgs7	-	M1T1 specific
chr1	181043698	G	A	25	0	17	10	0.3704				INTRON	Smyd3	-	M1T1 specific
chr1	181139149	T	C	35	0	18	4	0.1818				INTRON	Smyd3	-	M1T1 specific
chr1	183852791	T	G	17	0	25	5	0.1667				INTRON	Enah	-	M1T1 specific
chr1	184301978	A	G	13	0	18	5	0.2174				INTERGENIC	-	-	M1T1 specific
chr1	187780159	A	C	33	0	27	9	0.25				INTERGENIC	-	-	M1T1 specific
chr1	188262661	A	T	24	0	27	5	0.1562				INTERGENIC	-	-	M1T1 specific
chr1	191634629	A	C	23	0	14	4	0.2222				INTRON	Ptpn14	-	M1T1 specific
chr1	192251809	G	A	39	0	22	6	0.2143				INTERGENIC	-	-	M1T1 specific
chr1	195179261	T	G	20	0	18	4	0.1818				INTRON	Camk1g	-	M1T1 specific
chr1	195362344	A	G	32	0	18	6	0.25				INTERGENIC	-	-	M1T1 specific
chr1	195703095	G	C	30	0	22	4	0.1538				INTERGENIC	-	-	M1T1 specific
chr2	3627746	A	G	16	0	14	4	0.2222				INTERGENIC	Fam107b	-2984	M1T1 specific
chr2	12784782	A	C	40	0	24	6	0.2				INTERGENIC	-	-	M1T1 specific
chr2	17224979	G	A	28	0	19	4	0.1739				INTERGENIC	-	-	M1T1 specific
chr2	21008384	A	G	18	0	12	6	0.3333				INTERGENIC	-	-	M1T1 specific
chr2	21097806	G	A	34	0	13	4	0.2353				INTERGENIC	-	-	M1T1 specific
chr2	26540594	C	A	20	0	10	5	0.3333				INTERGENIC	-	-	M1T1 specific
chr2	26992541	C	A	22	0	19	6	0.24				UTR-5	Fam163b	-	M1T1 specific
chr2	27825596	T	G	22	0	21	4	0.16				INTRON	Col5a1	-	M1T1 specific
chr2	28134592	G	A	15	0	9	6	0.4				INTERGENIC	-	-	M1T1 specific
chr2	33297157	T	C	19	0	37	8	0.1778				INTERGENIC	-	-	M1T1 specific
chr2	37105735	A	C	21	0	14	6	0.3				INTERGENIC	-	-	M1T1 specific
chr2	39944019	G	T	35	0	14	6	0.3				INTERGENIC	-	-	M1T1 specific
chr2	40837886	A	G	16	0	9	6	0.4				INTRON	Lrp1b	-	M1T1 specific
chr2	41271890	G	A	21	0	24	4	0.1429				INTRON	Lrp1b	-	M1T1 specific
chr2	43838220	T	C	14	0	16	7	0.3043				INTRON	Arhgap15	-	M1T1 specific
chr2	43976038	T	C	22	0	13	5	0.2778				INTRON	Arhgap15	-	M1T1 specific
chr2	45845974	T	G	21	0	27	5	0.1562				INTERGENIC	-	-	M1T1 specific
chr2	45920214	A	C	18	0	18	6	0.25				INTERGENIC	-	-	M1T1 specific
chr2	46843233	T	A	23	0	19	4	0.1739				INTERGENIC	-	-	M1T1 specific
chr2	47188921	G	C	23	0	17	5	0.2273				INTERGENIC	-	-	M1T1 specific
chr2	47756401	G	A	17	0	21	5	0.1923				INTERGENIC	-	-	M1T1 specific
chr2	52504747	T	G	22	0	17	7	0.2917				INTRON	Cacnb4	-	M1T1 specific
chr2	53525603	C	A	25	0	15	6	0.2857				INTERGENIC	-	-	M1T1 specific
chr2	54633306	T	G	22	0	10	6	0.375				INTRON	Galnt13	-	M1T1 specific
chr2	57708552	A	G	24	0	13	6	0.3158				INTERGENIC	-	-	M1T1 specific
chr2	58785780	A	C	19	0	19	5	0.2083				INTRON	Ccdc148	-	M1T1 specific
chr2	59469081	T	A	24	0	25	5	0.1667				UTR-5	Tanc1	-	M1T1 specific
chr2	61288126	A	G	29	0	20	5	0.2				INTERGENIC	-	-	M1T1 specific
chr2	61980870	C	A	22	0	20	7	0.2593				INTRON	Slc4a10	-	M1T1 specific
chr2	62713318	G	A	23	0	24	4	0.1429				INTRON	Kcnh7	-	M1T1 specific
chr2	68965033	C	A	22	0	20	7	0.2593				INTERGENIC	-	-	M1T1 specific
chr2	70705381	G	C	27	0	8	5	0.3846				INTERGENIC	-	-	M1T1 specific
chr2	71088374	A	G	23	0	14	6	0.3				INTRON	Dync1i2	-	M1T1 specific
chr2	74117084	G	A	21	0	23	8	0.2581				INTERGENIC	-	-	M1T1 specific
chr2	75798796	G	A	22	0	23	5	0.1786				INTERGENIC	-	-	M1T1 specific
chr2	76033191	T	G	21	0	16	10	0.3846				INTRON	Pde11a	-	M1T1 specific
chr2	76375710	A	T	31	0	14	7	0.3333				INTRON	Osbpl6	-	M1T1 specific
chr2	78835798	T	A	19	0	6	6	0.5				INTERGENIC	-	-	M1T1 specific
chr2	80164098	A	G	32	0	24	4	0.1429				INTRON	Dnajc10	-	M1T1 specific
chr2	84212982	C	T	20	0	7	5	0.4167				INTRON	Calcrl	-	M1T1 specific
chr2	85425968	G	T	36	0	24	5	0.1724				INTERGENIC	-	-	M1T1 specific
chr2	87132050	A	G	17	0	8	6	0.4286				INTERGENIC	-	-	M1T1 specific
chr2	94878404	T	A	26	0	13	4	0.2353				INTERGENIC	-	-	M1T1 specific
chr2	94878407	A	T	16	0	9	4	0.3077				INTERGENIC	-	-	M1T1 specific
chr2	95577648	C	A	18	0	6	6	0.5				INTERGENIC	-	-	M1T1 specific
chr2	101534761	T	G	25	0	17	5	0.2273				INTRON	Traf6	-	M1T1 specific
chr2	102453234	A	C	11	0	20	6	0.2308				INTRON	Pamr1	-	M1T1 specific
chr2	106106708	G	T	14	0	12	13	0.52				INTERGENIC	-	-	M1T1 specific
chr2	107233864	A	T	21	0	19	4	0.1739				INTERGENIC	-	-	M1T1 specific
chr2	110624135	A	T	17	0	9	4	0.3077				INTRON	Ano3	-	M1T1 specific
chr2	113580535	T	G	30	0	8	4	0.3333				INTERGENIC	-	-	M1T1 specific
chr2	117503445	T	A	18	0	10	4	0.2857				INTERGENIC	-	-	M1T1 specific
chr2	120277618	T	C	16	0	5	4	0.4444				INTRON	Ganc	-	M1T1 specific
chr2	121211746	T	C	18	0	12	8	0.4				INTERGENIC	-	-	M1T1 specific
chr2	123282514	C	A	14	0	14	7	0.3333				INTERGENIC	-	-	M1T1 specific
chr2	125079060	T	G	26	0	16	11	0.4074				INTRON	Dut	-	M1T1 specific
chr2	127516456	G	A	13	0	9	9	0.5				INTERGENIC	-	-	M1T1 specific
chr2	127942428	A	G	23	0	15	8	0.3478				INTRON	Acoxl	-	M1T1 specific
chr2	134222824	T	C	14	0	26	5	0.1613				INTERGENIC	-	-	M1T1 specific
chr2	134599485	C	G	22	0	15	6	0.2857				INTERGENIC	-	-	M1T1 specific
chr2	135458990	C	A	23	0	12	4	0.25				INTERGENIC	-	-	M1T1 specific
chr2	135923785	A	C	24	0	19	8	0.2963				INTRON	Pak7	-	M1T1 specific
chr2	138754170	A	C	18	0	22	6	0.2143				INTERGENIC	-	-	M1T1 specific
chr2	140291779	C	T	16	0	16	4	0.2				INTRON	Macrod2	-	M1T1 specific
chr2	142830010	A	G	17	0	5	9	0.6429				INTERGENIC	-	-	M1T1 specific
chr2	144184493	T	A	19	0	10	8	0.4444				INTERGENIC	-	-	M1T1 specific
chr2	145768123	A	C	24	0	17	7	0.2917				INTRON	4930529M08Rik	-	M1T1 specific
chr2	147617759	A	C	42	0	26	12	0.3158				INTERGENIC	-	-	M1T1 specific
chr2	151651988	A	G	30	0	21	5	0.1923				INTERGENIC	-	-	M1T1 specific
chr2	152865621	T	C	21	0	22	4	0.1538				INTRON	Xkr7	-	M1T1 specific
chr2	161142116	A	G	18	0	29	6	0.1714				INTERGENIC	-	-	M1T1 specific
chr2	164363180	G	C	11	0	17	5	0.2273				INTERGENIC	-	-	M1T1 specific
chr2	167097782	A	C	19	0	16	4	0.2				INTERGENIC	-	-	M1T1 specific
chr2	167460104	T	C	24	0	17	7	0.2917				INTERGENIC	Ube2v1	-2599	M1T1 specific
chr2	168610121	A	C	23	0	9	4	0.3077				INTERGENIC	-	-	M1T1 specific
chr2	172795818	G	A	11	0	23	5	0.1786				INTERGENIC	-	-	M1T1 specific
chr2	172874821	C	G	27	0	10	4	0.2857				INTERGENIC	-	-	M1T1 specific
chr2	172874823	C	G	27	0	9	6	0.4				INTERGENIC	-	-	M1T1 specific
chr2	173714450	T	C	17	0	9	5	0.3571				INTERGENIC	-	-	M1T1 specific
chr2	174593049	T	A	35	0	22	6	0.2143				INTRON	Edn3	-	M1T1 specific
chr2	179300106	C	A	24	0	25	7	0.2188				INTRON	Cdh4	-	M1T1 specific
chr3	7135242	A	G	18	0	19	4	0.1739				INTERGENIC	-	-	M1T1 specific
chr3	9878481	C	G	25	0	15	4	0.2105				INTERGENIC	-	-	M1T1 specific
chr3	11063023	T	G	17	0	4	7	0.6364				INTERGENIC	-	-	M1T1 specific
chr3	12483586	C	T	12	0	14	6	0.3				INTERGENIC	-	-	M1T1 specific
chr3	13372376	A	T	12	0	15	6	0.2857				INTERGENIC	-	-	M1T1 specific
chr3	17753782	A	G	19	0	9	5	0.3571				INTERGENIC	-	-	M1T1 specific
chr3	17753784	G	A	23	0	15	5	0.25				INTERGENIC	-	-	M1T1 specific
chr3	21133124	C	T	17	0	16	5	0.2381				INTERGENIC	-	-	M1T1 specific
chr3	21951650	C	T	16	0	12	6	0.3333				INTERGENIC	-	-	M1T1 specific
chr3	24632102	G	A	16	0	12	4	0.25				INTERGENIC	-	-	M1T1 specific
chr3	25612687	G	A	22	0	18	8	0.3077				INTRON	Nlgn1	-	M1T1 specific
chr3	29803347	A	C	26	0	16	5	0.2381				INTERGENIC	-	-	M1T1 specific
chr3	32468819	C	T	20	0	18	6	0.25				INTRON	Mfn1	-	M1T1 specific
chr3	33310171	C	A	22	0	20	4	0.1667				INTERGENIC	-	-	M1T1 specific
chr3	39403028	C	A	33	0	8	5	0.3846				INTERGENIC	-	-	M1T1 specific
chr3	39424257	C	T	29	0	14	7	0.3333				INTERGENIC	-	-	M1T1 specific
chr3	40404448	G	A	23	0	15	6	0.2857				UTR-3	1700017G19Rik	-	M1T1 specific
chr3	46429782	G	T	14	0	10	4	0.2857				INTERGENIC	-	-	M1T1 specific
chr3	47947919	G	C	20	0	10	7	0.4118				INTERGENIC	-	-	M1T1 specific
chr3	49909623	C	A	17	0	11	7	0.3889				INTERGENIC	-	-	M1T1 specific
chr3	50750214	C	G	19	0	7	5	0.4167				INTERGENIC	-	-	M1T1 specific
chr3	53113013	G	A	18	0	20	9	0.3103				INTERGENIC	-	-	M1T1 specific
chr3	53715919	T	G	33	0	18	5	0.2174				INTERGENIC	-	-	M1T1 specific
chr3	54139528	A	C	25	0	28	5	0.1515				INTERGENIC	-	-	M1T1 specific
chr3	55445900	G	A	25	0	12	6	0.3333				INTRON	Nbea	-	M1T1 specific
chr3	55634666	T	C	23	0	16	6	0.2727				INTRON	Nbea	-	M1T1 specific
chr3	60962627	C	A	15	0	17	4	0.1905				INTERGENIC	-	-	M1T1 specific
chr3	61713116	G	A	23	0	14	13	0.4815				INTERGENIC	-	-	M1T1 specific
chr3	62452758	A	C	28	0	15	4	0.2105				INTERGENIC	-	-	M1T1 specific
chr3	63124473	A	G	14	0	7	4	0.3636				INTRON	Mme	-	M1T1 specific
chr3	70687625	T	C	22	0	10	11	0.5238				INTERGENIC	-	-	M1T1 specific
chr3	71968549	G	A	14	0	2	5	0.7143				INTERGENIC	-	-	M1T1 specific
chr3	74979232	A	C	10	0	17	8	0.32				INTERGENIC	-	-	M1T1 specific
chr3	75482150	C	T	23	0	13	7	0.35				INTERGENIC	-	-	M1T1 specific
chr3	76982814	A	C	16	0	15	7	0.3182				INTERGENIC	-	-	M1T1 specific
chr3	78511790	C	A	16	0	8	5	0.3846				INTERGENIC	-	-	M1T1 specific
chr3	83409552	A	C	18	0	18	5	0.2174				INTERGENIC	-	-	M1T1 specific
chr3	84156732	A	G	20	0	10	4	0.2857				UTR-3	4930565D16Rik	-	M1T1 specific
chr3	85208779	G	A	21	0	26	9	0.2571				INTERGENIC	-	-	M1T1 specific
chr3	85910475	T	G	23	0	12	5	0.2941				INTRON	Sh3d19	-	M1T1 specific
chr3	86129617	T	A	26	0	13	5	0.2778				INTRON	Lrba	-	M1T1 specific
chr3	87090097	T	C	22	0	16	6	0.2727				INTERGENIC	-	-	M1T1 specific
chr3	89246465	A	G	22	0	25	8	0.2424				INTRON	Pbxip1	-	M1T1 specific
chr3	91732213	T	G	14	0	8	5	0.3846				INTERGENIC	-	-	M1T1 specific
chr3	91759578	T	A	14	0	14	6	0.3				INTERGENIC	-	-	M1T1 specific
chr3	92218177	T	G	35	0	19	8	0.2963				INTERGENIC	Sprr2j-ps	-3832	M1T1 specific
chr3	93298130	T	G	24	0	13	4	0.2353				INTERGENIC	-	-	M1T1 specific
chr3	97172252	A	G	20	0	16	8	0.3333				INTERGENIC	-	-	M1T1 specific
chr3	99602807	C	G	19	0	4	5	0.5556				INTERGENIC	-	-	M1T1 specific
chr3	101793786	C	T	13	0	13	4	0.2353				INTERGENIC	-	-	M1T1 specific
chr3	102229789	T	A	18	0	13	11	0.4583				INTERGENIC	-	-	M1T1 specific
chr3	105819767	T	A	26	0	4	5	0.5556				INTERGENIC	1700027A23Rik	-2203	M1T1 specific
chr3	107707533	T	C	26	0	17	4	0.1905				INTERGENIC	-	-	M1T1 specific
chr3	108230562	T	G	18	0	12	6	0.3333				INTRON	Sars	-	M1T1 specific
chr3	109001149	T	C	28	0	10	10	0.5				INTERGENIC	-	-	M1T1 specific
chr3	110745939	C	T	18	0	13	6	0.3158				INTERGENIC	-	-	M1T1 specific
chr3	112381547	A	G	34	0	16	8	0.3333				INTERGENIC	-	-	M1T1 specific
chr3	112507565	T	G	12	0	19	6	0.24				INTERGENIC	-	-	M1T1 specific
chr3	117316585	T	G	24	0	30	7	0.1892				INTRON	4833424O15Rik	-	M1T1 specific
chr3	117910052	C	T	14	0	14	5	0.2632				INTERGENIC	-	-	M1T1 specific
chr3	118051768	T	C	24	0	11	8	0.4211				INTERGENIC	-	-	M1T1 specific
chr3	120457057	T	G	25	0	17	8	0.32				INTERGENIC	-	-	M1T1 specific
chr3	120825999	G	A	18	0	23	5	0.1786				INTERGENIC	-	-	M1T1 specific
chr3	123170827	T	G	16	0	15	5	0.25				INTRON	Prss12	-	M1T1 specific
chr3	123605336	G	A	21	0	8	6	0.4286				INTERGENIC	-	-	M1T1 specific
chr3	124472489	T	C	22	0	19	6	0.24				INTERGENIC	-	-	M1T1 specific
chr3	129726612	G	A	23	0	15	5	0.25				INTRON	Sec24b	-	M1T1 specific
chr3	130010513	G	A	28	0	25	6	0.1935				INTRON	Col25a1	-	M1T1 specific
chr3	133031730	T	A	15	0	7	4	0.3636				INTRON	Ppa2	-	M1T1 specific
chr3	140509289	G	A	24	0	6	4	0.4				INTERGENIC	-	-	M1T1 specific
chr3	142788445	T	A	20	0	18	7	0.28				INTERGENIC	-	-	M1T1 specific
chr3	147749476	A	C	24	0	24	5	0.1724				INTERGENIC	-	-	M1T1 specific
chr3	148427118	C	T	21	0	21	4	0.16				INTERGENIC	-	-	M1T1 specific
chr3	149642058	A	G	19	0	15	6	0.2857				INTERGENIC	-	-	M1T1 specific
chr3	151004283	A	C	25	0	18	6	0.25				INTERGENIC	-	-	M1T1 specific
chr3	153711138	G	A	29	0	23	7	0.2333				INTRON	Slc44a5	-	M1T1 specific
chr3	154188364	A	G	15	0	15	4	0.2105				INTERGENIC	-	-	M1T1 specific
chr3	154205378	G	C	21	0	12	6	0.3333				INTERGENIC	-	-	M1T1 specific
chr3	157437009	T	A	26	0	18	5	0.2174				INTERGENIC	-	-	M1T1 specific
chr3	157796194	T	A	19	0	12	10	0.4545				INTRON	Lrrc7	-	M1T1 specific
chr4	4845016	A	T	10	0	5	5	0.5				INTERGENIC	-	-	M1T1 specific
chr4	8864819	A	G	13	0	7	4	0.3636				INTERGENIC	-	-	M1T1 specific
chr4	9053622	T	G	26	0	8	5	0.3846				INTERGENIC	-	-	M1T1 specific
chr4	12169101	A	G	21	0	17	5	0.2273				INTERGENIC	-	-	M1T1 specific
chr4	13406530	T	C	26	0	16	4	0.2				INTERGENIC	-	-	M1T1 specific
chr4	14400597	A	C	23	0	14	7	0.3333				INTERGENIC	-	-	M1T1 specific
chr4	14534094	C	T	32	0	9	7	0.4375				INTRON	Slc26a7	-	M1T1 specific
chr4	18141540	T	C	15	0	16	8	0.3333				INTERGENIC	-	-	M1T1 specific
chr4	20637930	G	A	33	0	12	7	0.3684				INTRON	Nkain3	-	M1T1 specific
chr4	21374767	T	G	13	0	12	4	0.25				INTERGENIC	-	-	M1T1 specific
chr4	21980205	G	T	20	0	18	11	0.3793				INTERGENIC	-	-	M1T1 specific
chr4	27523553	G	A	17	0	9	4	0.3077				INTERGENIC	-	-	M1T1 specific
chr4	29235309	C	T	18	0	11	4	0.2667				INTERGENIC	-	-	M1T1 specific
chr4	45379424	T	G	23	0	12	7	0.3684				INTRON	Dcaf10	-	M1T1 specific
chr4	45704443	T	G	41	0	20	6	0.2308				INTRON	Gm829	-	M1T1 specific
chr4	48140563	A	G	19	0	18	5	0.2174				UTR-5	Stx17	-	M1T1 specific
chr4	49729843	C	A	25	0	18	6	0.25				INTRON	Grin3a	-	M1T1 specific
chr4	50592126	T	A	18	0	7	4	0.3636				INTERGENIC	-	-	M1T1 specific
chr4	52015954	T	C	10	0	7	8	0.5333				UTR-3	C630028M04Rik	-	M1T1 specific
chr4	55637665	T	A	23	0	18	5	0.2174				INTERGENIC	-	-	M1T1 specific
chr4	58646580	C	G	23	0	17	4	0.1905				INTERGENIC	-	-	M1T1 specific
chr4	64668422	A	T	24	0	9	5	0.3571				INTERGENIC	-	-	M1T1 specific
chr4	64964409	A	C	13	0	10	5	0.3333				INTRON	Pappa	-	M1T1 specific
chr4	68063738	G	A	12	0	11	8	0.4211				INTERGENIC	-	-	M1T1 specific
chr4	79195527	C	A	12	0	8	6	0.4286				INTERGENIC	-	-	M1T1 specific
chr4	79262859	T	C	24	0	6	4	0.4				INTERGENIC	-	-	M1T1 specific
chr4	79588167	C	T	15	0	10	4	0.2857				INTERGENIC	-	-	M1T1 specific
chr4	81007082	T	C	27	0	16	6	0.2727				INTRON	Mpdz	-	M1T1 specific
chr4	83873875	A	C	19	0	14	4	0.2222				INTERGENIC	-	-	M1T1 specific
chr4	86623321	A	G	28	0	13	4	0.2353				INTERGENIC	-	-	M1T1 specific
chr4	87456842	T	C	29	0	8	7	0.4667				INTRON	Mllt3	-	M1T1 specific
chr4	88838396	T	G	33	0	19	5	0.2083				INTERGENIC	-	-	M1T1 specific
chr4	90090367	C	G	27	0	9	7	0.4375				INTERGENIC	-	-	M1T1 specific
chr4	90985284	C	G	27	0	14	6	0.3				INTRON	Elavl2	-	M1T1 specific
chr4	93691445	C	A	28	0	24	5	0.1724				INTERGENIC	-	-	M1T1 specific
chr4	93858473	T	C	31	0	18	5	0.2174				INTERGENIC	-	-	M1T1 specific
chr4	102022870	T	G	27	0	12	6	0.3333				INTRON	Pde4b	-	M1T1 specific
chr4	103870225	T	A	24	0	16	5	0.2381				INTERGENIC	-	-	M1T1 specific
chr4	107915457	A	C	13	0	8	4	0.3333				INTRON	Zyg11b	-	M1T1 specific
chr4	112059349	T	C	26	0	15	4	0.2105				INTRON	Skint9	-	M1T1 specific
chr4	117085585	T	A	22	0	13	5	0.2778				INTRON	Rnf220	-	M1T1 specific
chr4	127275219	T	G	23	0	20	4	0.1667				INTERGENIC	-	-	M1T1 specific
chr4	127297749	T	G	18	0	13	6	0.3158				INTERGENIC	-	-	M1T1 specific
chr4	128157388	C	A	30	0	15	6	0.2857				INTERGENIC	-	-	M1T1 specific
chr4	131337719	A	C	22	0	14	4	0.2222				INTRON	Ptpru	-	M1T1 specific
chr4	133748055	T	G	24	0	13	7	0.35				INTRON	Gm7534	-	M1T1 specific
chr4	133763732	C	G	16	0	13	6	0.3158				INTERGENIC	-	-	M1T1 specific
chr4	136916574	T	A	42	0	22	9	0.2903				INTERGENIC	Cdc42	-2900	M1T1 specific
chr4	143983355	A	G	25	0	11	9	0.45				INTRON	Pramef12	-	M1T1 specific
chr4	144173473	C	A	20	0	13	10	0.4348				INTERGENIC	-	-	M1T1 specific
chr4	153717001	T	G	20	0	24	8	0.25				INTRON	Prdm16	-	M1T1 specific
chr4	153895634	T	C	23	0	14	12	0.4615				INTRON	Prdm16	-	M1T1 specific
chr5	4164554	A	C	20	0	23	7	0.2333				INTERGENIC	-	-	M1T1 specific
chr5	5245072	T	G	39	0	11	11	0.5				INTRON	Cdk14	-	M1T1 specific
chr5	6348949	A	T	10	0	10	9	0.4737				INTERGENIC	-	-	M1T1 specific
chr5	7131718	A	T	28	0	14	5	0.2632				INTRON	Zfp804b	-	M1T1 specific
chr5	7711042	C	G	19	0	9	4	0.3077				INTERGENIC	-	-	M1T1 specific
chr5	9082462	T	G	30	0	16	5	0.2381				INTERGENIC	-	-	M1T1 specific
chr5	9233581	A	C	22	0	14	4	0.2222				INTERGENIC	-	-	M1T1 specific
chr5	10527899	T	G	20	0	9	4	0.3077				INTERGENIC	-	-	M1T1 specific
chr5	12418694	C	T	24	0	19	9	0.3214				UTR-5	Sema3d	-	M1T1 specific
chr5	12435176	G	T	29	0	18	8	0.3077				UTR-5	Sema3d	-	M1T1 specific
chr5	12684124	G	T	29	0	6	4	0.4				INTERGENIC	-	-	M1T1 specific
chr5	13369210	C	G	25	0	16	5	0.2381				INTERGENIC	-	-	M1T1 specific
chr5	14618108	C	T	24	0	14	9	0.3913				INTRON	Pclo	-	M1T1 specific
chr5	15392518	G	A	17	0	15	7	0.3182				INTERGENIC	4930519H02Rik	-2934	M1T1 specific
chr5	18231193	T	A	11	0	11	6	0.3529				INTERGENIC	-	-	M1T1 specific
chr5	22292205	T	C	30	0	19	7	0.2692				INTRON	Lhfpl3	-	M1T1 specific
chr5	23208424	G	A	57	0	13	5	0.2778				UTR-3	AI506816	-	M1T1 specific
chr5	23486263	C	T	36	0	14	7	0.3333				INTRON	Fam126a	-	M1T1 specific
chr5	25116299	A	T	17	0	19	4	0.1739				INTERGENIC	-	-	M1T1 specific
chr5	26976167	T	G	39	0	22	8	0.2667				INTERGENIC	-	-	M1T1 specific
chr5	28797762	A	G	28	0	20	5	0.2				UTR-5	9530036O11Rik	-	M1T1 specific
chr5	29961700	A	G	28	0	13	5	0.2778				INTRON	Ube3c	-	M1T1 specific
chr5	30325243	A	T	25	0	17	8	0.32				INTERGENIC	-	-	M1T1 specific
chr5	30962096	G	T	18	0	13	6	0.3158				UTR-3	4930471M23Rik	-	M1T1 specific
chr5	32280986	G	T	15	0	15	6	0.2857				INTRON	Bre	-	M1T1 specific
chr5	37428373	A	T	14	0	14	8	0.3636				INTERGENIC	-	-	M1T1 specific
chr5	37616162	C	T	22	0	16	5	0.2381				INTERGENIC	-	-	M1T1 specific
chr5	38129618	C	T	26	0	20	4	0.1667				INTRON	Cytl1	-	M1T1 specific
chr5	38210405	A	C	22	0	16	4	0.2				INTERGENIC	Msx1	1325	M1T1 specific
chr5	40312224	T	G	15	0	7	5	0.4167				INTERGENIC	-	-	M1T1 specific
chr5	41100642	G	T	24	0	19	5	0.2083				INTERGENIC	-	-	M1T1 specific
chr5	42083076	C	T	23	0	11	5	0.3125				INTRON	Rab28	-	M1T1 specific
chr5	47461816	C	G	32	0	18	5	0.2174				INTERGENIC	-	-	M1T1 specific
chr5	47952184	T	A	21	0	16	9	0.36				INTERGENIC	-	-	M1T1 specific
chr5	49689108	T	G	29	0	13	5	0.2778				INTERGENIC	-	-	M1T1 specific
chr5	54926490	C	T	26	0	17	5	0.2273				INTERGENIC	-	-	M1T1 specific
chr5	55383668	A	G	15	0	14	5	0.2632				INTERGENIC	-	-	M1T1 specific
chr5	56540904	T	A	17	0	8	4	0.3333				INTERGENIC	-	-	M1T1 specific
chr5	58535413	A	C	24	0	13	7	0.35				INTERGENIC	-	-	M1T1 specific
chr5	59813700	C	G	27	0	28	5	0.1515				INTERGENIC	-	-	M1T1 specific
chr5	64136967	C	A	16	0	12	7	0.3684				INTRON	3110047P20Rik	-	M1T1 specific
chr5	66449210	G	A	16	0	10	5	0.3333				UTR-5	Rbm47	-	M1T1 specific
chr5	67014139	A	G	27	0	19	4	0.1739				INTERGENIC	-	-	M1T1 specific
chr5	70315958	T	G	12	0	17	4	0.1905				INTERGENIC	-	-	M1T1 specific
chr5	73014718	A	C	17	0	13	5	0.2778				UTR-5	Cnga1	-	M1T1 specific
chr5	73077435	C	G	16	0	18	4	0.1818				INTERGENIC	-	-	M1T1 specific
chr5	75998463	G	C	11	0	8	6	0.4286				INTRON	Kit	-	M1T1 specific
chr5	76164154	T	G	15	0	16	5	0.2381				INTERGENIC	-	-	M1T1 specific
chr5	76538924	A	T	26	0	20	7	0.2593				INTERGENIC	-	-	M1T1 specific
chr5	77550666	G	T	28	0	13	6	0.3158				INTERGENIC	-	-	M1T1 specific
chr5	79763170	C	A	29	0	14	5	0.2632				INTERGENIC	-	-	M1T1 specific
chr5	80108331	C	T	24	0	15	9	0.375				INTERGENIC	-	-	M1T1 specific
chr5	80298013	T	C	14	0	6	4	0.4				INTERGENIC	-	-	M1T1 specific
chr5	86383860	T	G	19	0	21	6	0.2222				INTERGENIC	-	-	M1T1 specific
chr5	87540988	G	T	25	0	16	9	0.36				INTERGENIC	-	-	M1T1 specific
chr5	90837026	C	A	15	0	8	6	0.4286				INTERGENIC	-	-	M1T1 specific
chr5	90901370	A	T	28	0	34	7	0.1707				INTRON	Alb	-	M1T1 specific
chr5	92671674	T	A	11	0	18	7	0.28				INTRON	Ppef2	-	M1T1 specific
chr5	93510231	G	T	18	0	32	6	0.1579				INTERGENIC	-	-	M1T1 specific
chr5	93763037	G	A	15	0	8	4	0.3333				INTERGENIC	-	-	M1T1 specific
chr5	94104476	T	C	31	0	23	8	0.2581				INTERGENIC	C87414	-3987	M1T1 specific
chr5	97036524	C	G	20	0	16	5	0.2381				INTRON	Fras1	-	M1T1 specific
chr5	97686653	A	C	25	0	17	6	0.2609				INTERGENIC	-	-	M1T1 specific
chr5	98087574	T	C	16	0	14	5	0.2632				INTERGENIC	-	-	M1T1 specific
chr5	98574318	A	T	27	0	18	4	0.1818				INTERGENIC	-	-	M1T1 specific
chr5	99791456	A	T	25	0	21	4	0.16				UTR-3	A930011G23Rik	-	M1T1 specific
chr5	100571945	A	C	16	0	14	7	0.3333				UTR-5	Tmem150c	-	M1T1 specific
chr5	110461756	A	C	23	0	19	5	0.2083				INTERGENIC	-	-	M1T1 specific
chr5	111506897	T	A	17	0	16	4	0.2				INTRON	Ttc28	-	M1T1 specific
chr5	113160983	A	C	17	0	12	5	0.2941				INTRON	Myo18b	-	M1T1 specific
chr5	117986950	T	G	28	0	12	5	0.2941				INTRON	Ksr2	-	M1T1 specific
chr5	118966475	A	C	16	0	13	4	0.2353				INTERGENIC	-	-	M1T1 specific
chr5	119405937	T	A	20	0	26	5	0.1613				UTR-5	4930413E15Rik	-	M1T1 specific
chr5	120114980	A	G	32	0	7	7	0.5				INTERGENIC	-	-	M1T1 specific
chr5	121965625	T	C	17	0	19	7	0.2692				INTERGENIC	Adam1a	2988	M1T1 specific
chr5	123585713	G	A	24	0	22	6	0.2143				INTERGENIC	Rhof	-3075	M1T1 specific
chr5	124950845	T	A	38	0	14	6	0.3				INTRON	Rilpl1	-	M1T1 specific
chr5	126839395	T	G	20	0	8	5	0.3846				INTERGENIC	-	-	M1T1 specific
chr5	127226428	T	A	15	0	8	4	0.3333				INTERGENIC	-	-	M1T1 specific
chr5	131619106	T	C	31	0	14	10	0.4167				INTRON	Wbscr17	-	M1T1 specific
chr5	132139062	G	A	21	0	22	7	0.2414				INTRON	Auts2	-	M1T1 specific
chr5	132796238	G	A	36	0	24	7	0.2258				INTRON	Auts2	-	M1T1 specific
chr5	134391980	A	T	19	0	16	5	0.2381				INTERGENIC	-	-	M1T1 specific
chr5	135779216	A	G	20	0	14	6	0.3				UTR-3	Fkbp6	-	M1T1 specific
chr5	142185029	A	C	16	0	11	6	0.3529				INTRON	Sdk1	-	M1T1 specific
chr5	145242305	T	C	18	0	22	5	0.1852				INTERGENIC	-	-	M1T1 specific
chr5	147673797	T	A	17	0	14	4	0.2222				INTERGENIC	-	-	M1T1 specific
chr5	149612752	A	T	31	0	13	6	0.3158				INTERGENIC	-	-	M1T1 specific
chr6	5887628	C	T	25	0	15	5	0.25				INTRON	Dync1i1	-	M1T1 specific
chr6	10033446	C	G	25	0	5	5	0.5				INTERGENIC	-	-	M1T1 specific
chr6	13716655	T	C	16	0	15	4	0.2105				INTERGENIC	-	-	M1T1 specific
chr6	16294208	T	G	16	0	6	4	0.4				INTERGENIC	-	-	M1T1 specific
chr6	19305294	T	C	18	0	8	4	0.3333				INTERGENIC	-	-	M1T1 specific
chr6	20261137	T	C	16	0	18	4	0.1818				INTERGENIC	-	-	M1T1 specific
chr6	21301828	C	A	29	0	12	5	0.2941				INTRON	Kcnd2	-	M1T1 specific
chr6	26976017	T	C	29	0	14	6	0.3				INTERGENIC	-	-	M1T1 specific
chr6	31879809	A	C	24	0	21	6	0.2222				INTERGENIC	-	-	M1T1 specific
chr6	32002977	T	C	25	0	12	6	0.3333				INTRON	1700012A03Rik	-	M1T1 specific
chr6	33188696	A	T	35	0	17	6	0.2609				INTERGENIC	-	-	M1T1 specific
chr6	46533916	G	A	13	0	14	5	0.2632				INTRON	Cntnap2	-	M1T1 specific
chr6	47027813	A	C	24	0	10	8	0.4444				INTRON	Cntnap2	-	M1T1 specific
chr6	47173602	T	A	35	0	18	8	0.3077				INTRON	Cntnap2	-	M1T1 specific
chr6	48125876	A	C	28	0	18	4	0.1818				INTERGENIC	-	-	M1T1 specific
chr6	62633002	G	A	20	0	9	12	0.5714				INTERGENIC	-	-	M1T1 specific
chr6	63565549	A	G	21	0	11	8	0.4211				INTRON	Grid2	-	M1T1 specific
chr6	66922425	G	A	36	0	20	8	0.2857				UTR-5	Gng12	-	M1T1 specific
chr6	67558304	G	A	13	0	12	5	0.2941				INTERGENIC	-	-	M1T1 specific
chr6	67941353	G	T	10	0	2	7	0.7778				INTERGENIC	-	-	M1T1 specific
chr6	68335169	C	A	13	0	8	7	0.4667				INTERGENIC	-	-	M1T1 specific
chr6	68536191	G	A	12	0	20	5	0.2				INTERGENIC	-	-	M1T1 specific
chr6	73097971	A	T	43	0	14	4	0.2222				INTRON	Dnahc6	-	M1T1 specific
chr6	73793480	G	T	27	0	15	4	0.2105				INTERGENIC	-	-	M1T1 specific
chr6	79625271	G	T	14	0	18	9	0.3333				INTERGENIC	-	-	M1T1 specific
chr6	79831859	G	C	14	0	6	9	0.6				INTERGENIC	-	-	M1T1 specific
chr6	85312177	G	T	33	0	22	10	0.3125				INTRON	Rab11fip5	-	M1T1 specific
chr6	85579915	T	G	29	0	21	5	0.1923				INTRON	Alms1	-	M1T1 specific
chr6	88987748	T	G	22	0	12	4	0.25				INTERGENIC	-	-	M1T1 specific
chr6	91198376	A	T	26	0	17	4	0.1905				INTRON	Fbln2	-	M1T1 specific
chr6	92219206	T	C	27	0	14	7	0.3333				INTERGENIC	-	-	M1T1 specific
chr6	94516693	A	C	14	0	18	7	0.28				INTRON	Slc25a26	-	M1T1 specific
chr6	98736150	G	A	23	0	15	5	0.25				INTERGENIC	-	-	M1T1 specific
chr6	103266520	C	G	17	0	23	4	0.1481				INTERGENIC	-	-	M1T1 specific
chr6	104225068	A	G	20	0	18	8	0.3077				INTERGENIC	-	-	M1T1 specific
chr6	105551324	A	T	19	0	15	10	0.4				INTERGENIC	-	-	M1T1 specific
chr6	106154572	T	C	16	0	17	5	0.2273				INTRON	Cntn4	-	M1T1 specific
chr6	106530988	G	T	34	0	27	6	0.1818				INTRON	Cntn4	-	M1T1 specific
chr6	107482363	C	A	24	0	13	5	0.2778				UTR-5	Lrrn1	-	M1T1 specific
chr6	109162801	C	G	37	0	16	4	0.2				INTERGENIC	-	-	M1T1 specific
chr6	109656063	T	A	20	0	18	5	0.2174				INTERGENIC	-	-	M1T1 specific
chr6	110764278	A	T	15	0	12	4	0.25				INTRON	Grm7	-	M1T1 specific
chr6	114950993	C	A	21	0	14	4	0.2222				INTERGENIC	1500001M20Rik	3406	M1T1 specific
chr6	118992387	G	A	20	0	25	5	0.1667				INTRON	Cacna1c	-	M1T1 specific
chr6	121622103	A	C	28	0	10	5	0.3333				INTRON	A2m	-	M1T1 specific
chr6	126241949	A	C	19	0	20	7	0.2593				UTR-3	Gm10415	-	M1T1 specific
chr6	129252745	T	G	19	0	8	10	0.5556				INTERGENIC	-	-	M1T1 specific
chr6	129763787	G	C	13	0	8	4	0.3333				INTERGENIC	-	-	M1T1 specific
chr6	129959857	A	G	20	0	16	5	0.2381				INTRON	Klra22	-	M1T1 specific
chr6	131898739	A	C	22	0	20	4	0.1667				INTERGENIC	-	-	M1T1 specific
chr6	134914194	A	T	22	0	9	4	0.3077				INTERGENIC	-	-	M1T1 specific
chr6	137364166	T	C	14	0	17	5	0.2273				INTRON	Ptpro	-	M1T1 specific
chr6	143876432	T	A	15	0	14	8	0.3636				INTRON	Sox5	-	M1T1 specific
chr6	146186224	G	C	28	0	24	4	0.1429				INTRON	Itpr2	-	M1T1 specific
chr6	147747884	A	C	28	0	11	7	0.3889				INTERGENIC	-	-	M1T1 specific
chr7	10579918	T	A	13	0	23	9	0.2812				INTERGENIC	Vmn2r49	-2430	M1T1 specific
chr7	13613302	A	C	13	0	27	11	0.2895				INTRON	Trim28	-	M1T1 specific
chr7	13745321	T	G	14	0	15	4	0.2105				INTERGENIC	-	-	M1T1 specific
chr7	16579864	C	A	20	0	33	6	0.1538				INTRON	Gltscr1	-	M1T1 specific
chr7	16674126	C	T	18	0	14	10	0.4167				INTRON	Zfp541	-	M1T1 specific
chr7	19886543	A	T	19	0	21	14	0.4				INTERGENIC	Fosb	1502	M1T1 specific
chr7	24177019	A	T	20	0	25	6	0.1935				UTR-5	Nlrp5	-	M1T1 specific
chr7	25463599	T	G	20	0	20	9	0.3103				INTERGENIC	-	-	M1T1 specific
chr7	26895776	C	G	25	0	15	4	0.2105				INTERGENIC	-	-	M1T1 specific
chr7	26904188	T	C	27	0	14	6	0.3				INTERGENIC	-	-	M1T1 specific
chr7	28997504	A	C	18	0	15	9	0.375				INTERGENIC	-	-	M1T1 specific
chr7	29063635	G	A	14	0	19	4	0.1739				UTR-3	Eid2b	-	M1T1 specific
chr7	29687236	C	T	35	0	22	7	0.2414				INTRON	Actn4	-	M1T1 specific
chr7	29801972	T	G	22	0	20	5	0.2				INTRON	Ryr1	-	M1T1 specific
chr7	33086465	T	A	12	0	12	5	0.2941				INTERGENIC	-	-	M1T1 specific
chr7	35789220	C	T	29	0	24	5	0.1724				INTRON	Pepd	-	M1T1 specific
chr7	36833117	A	C	22	0	26	10	0.2778				INTERGENIC	-	-	M1T1 specific
chr7	48223599	T	C	14	0	22	5	0.1852				INTERGENIC	-	-	M1T1 specific
chr7	48527988	G	A	10	0	20	5	0.2				INTERGENIC	-	-	M1T1 specific
chr7	50222272	C	T	18	0	15	5	0.25				INTERGENIC	-	-	M1T1 specific
chr7	50719973	C	T	38	0	18	6	0.25				INTERGENIC	-	-	M1T1 specific
chr7	50936528	T	G	33	0	29	7	0.1944				INTERGENIC	Ctu1	2861	M1T1 specific
chr7	51156040	A	C	22	0	15	4	0.2105				INTERGENIC	-	-	M1T1 specific
chr7	51428329	A	C	16	0	18	10	0.3571				INTERGENIC	-	-	M1T1 specific
chr7	53618191	T	A	32	0	24	6	0.2				INTERGENIC	-	-	M1T1 specific
chr7	54801148	G	A	20	0	14	10	0.4167				INTERGENIC	-	-	M1T1 specific
chr7	55246928	A	T	17	0	14	8	0.3636				INTERGENIC	-	-	M1T1 specific
chr7	57877352	T	G	24	0	22	6	0.2143				INTRON	Nell1	-	M1T1 specific
chr7	59293483	A	G	12	0	16	7	0.3043				INTERGENIC	-	-	M1T1 specific
chr7	59614244	T	G	22	0	19	7	0.2692				INTERGENIC	-	-	M1T1 specific
chr7	60263428	C	T	20	0	11	4	0.2667				INTERGENIC	-	-	M1T1 specific
chr7	60434451	T	A	17	0	15	5	0.25				INTERGENIC	-	-	M1T1 specific
chr7	62760431	A	C	27	0	24	5	0.1724				INTERGENIC	-	-	M1T1 specific
chr7	63525509	T	G	10	0	13	4	0.2353				INTRON	Oca2	-	M1T1 specific
chr7	64108092	G	T	23	0	17	6	0.2609				INTRON	Gabrg3	-	M1T1 specific
chr7	64337993	C	T	16	0	15	4	0.2105				INTRON	Gabrg3	-	M1T1 specific
chr7	65190816	T	C	20	0	14	7	0.3333				INTERGENIC	-	-	M1T1 specific
chr7	65519097	A	T	20	0	7	4	0.3636				INTERGENIC	-	-	M1T1 specific
chr7	65552778	A	G	23	0	18	6	0.25				INTERGENIC	-	-	M1T1 specific
chr7	67376288	A	C	21	0	18	5	0.2174				INTERGENIC	-	-	M1T1 specific
chr7	68178408	T	C	18	0	7	6	0.4615				INTERGENIC	-	-	M1T1 specific
chr7	68410672	T	A	20	0	6	5	0.4545				INTERGENIC	-	-	M1T1 specific
chr7	70410321	A	C	30	0	20	6	0.2308				INTERGENIC	-	-	M1T1 specific
chr7	74927578	A	G	27	0	24	8	0.25				INTERGENIC	4833412C05Rik	1846	M1T1 specific
chr7	76183677	G	C	15	0	17	4	0.1905				INTERGENIC	-	-	M1T1 specific
chr7	79693474	A	G	22	0	26	7	0.2121				INTERGENIC	-	-	M1T1 specific
chr7	79833765	G	T	14	0	6	8	0.5714				INTERGENIC	-	-	M1T1 specific
chr7	80080834	A	C	18	0	16	4	0.2				INTERGENIC	-	-	M1T1 specific
chr7	81391830	C	A	28	0	16	8	0.3333				INTERGENIC	-	-	M1T1 specific
chr7	84582174	T	A	24	0	20	5	0.2				INTERGENIC	-	-	M1T1 specific
chr7	84627449	C	T	16	0	13	5	0.2778				INTERGENIC	-	-	M1T1 specific
chr7	85875543	T	G	23	0	30	5	0.1429				INTERGENIC	-	-	M1T1 specific
chr7	88171346	A	T	15	0	15	4	0.2105				INTRON	Zfp592	-	M1T1 specific
chr7	92412911	C	G	20	0	24	5	0.1724				INTERGENIC	-	-	M1T1 specific
chr7	93598258	G	A	26	0	23	4	0.1481				INTERGENIC	-	-	M1T1 specific
chr7	94153727	A	G	17	0	11	8	0.4211				INTRON	Vmn2r79	-	M1T1 specific
chr7	96829474	A	G	17	0	14	4	0.2222				INTRON	Me3	-	M1T1 specific
chr7	97282139	T	G	19	0	18	4	0.1818				INTRON	Picalm	-	M1T1 specific
chr7	98733909	C	T	23	0	17	5	0.2273				INTRON	Dlg2	-	M1T1 specific
chr7	100516664	C	T	21	0	18	4	0.1818				INTERGENIC	-	-	M1T1 specific
chr7	107052886	C	T	11	0	15	5	0.25				INTRON	Xrra1	-	M1T1 specific
chr7	108987783	C	T	17	0	18	5	0.2174				INTERGENIC	Folr2	719	M1T1 specific
chr7	110958843	A	T	12	0	12	4	0.25				INTERGENIC	Hbb-b2	2195	M1T1 specific
chr7	115656001	T	A	22	0	18	9	0.3333				INTERGENIC	-	-	M1T1 specific
chr7	115870406	A	G	21	0	12	4	0.25				INTERGENIC	-	-	M1T1 specific
chr7	120635041	T	G	22	0	20	4	0.1667				INTERGENIC	-	-	M1T1 specific
chr7	126296088	A	T	25	0	26	8	0.2353				INTRON	Gpr139	-	M1T1 specific
chr7	128702662	A	C	24	0	34	10	0.2273				INTERGENIC	-	-	M1T1 specific
chr7	128978111	A	C	27	0	27	6	0.1818				INTERGENIC	-	-	M1T1 specific
chr7	129817633	T	G	21	0	14	6	0.3				INTRON	Cacng3	-	M1T1 specific
chr7	130324244	C	T	31	0	30	7	0.1892				INTRON	Tnrc6a	-	M1T1 specific
chr7	130353850	G	T	15	0	11	4	0.2667				INTERGENIC	-	-	M1T1 specific
chr7	131555723	G	T	18	0	20	9	0.3103				INTERGENIC	-	-	M1T1 specific
chr7	133030486	A	G	31	0	22	7	0.2414				INTRON	Gsg1l	-	M1T1 specific
chr7	133090129	A	G	21	0	22	6	0.2143				INTRON	Gsg1l	-	M1T1 specific
chr7	134639494	C	T	15	0	23	17	0.425				INTERGENIC	-	-	M1T1 specific
chr7	139509335	G	A	19	0	16	10	0.3846				UTR-5	Gm10584	-	M1T1 specific
chr7	140640896	G	C	12	0	14	4	0.2222				INTERGENIC	-	-	M1T1 specific
chr7	143478008	G	T	22	0	25	5	0.1667				INTERGENIC	-	-	M1T1 specific
chr7	144839321	T	A	23	0	13	6	0.3158				INTERGENIC	-	-	M1T1 specific
chr7	144907883	G	C	28	0	19	5	0.2083				INTERGENIC	-	-	M1T1 specific
chr7	145357027	A	G	24	0	16	6	0.2727				INTERGENIC	-	-	M1T1 specific
chr7	146585837	C	T	24	0	25	7	0.2188				INTRON	Inpp5a	-	M1T1 specific
chr7	147740177	T	G	27	0	25	7	0.2188				INTERGENIC	-	-	M1T1 specific
chr7	148960514	C	G	33	0	26	5	0.1613				INTERGENIC	-	-	M1T1 specific
chr7	150117437	A	C	24	0	26	5	0.1613				INTERGENIC	-	-	M1T1 specific
chr7	150219559	A	C	23	0	26	6	0.1875				UTR-3	R74862	-	M1T1 specific
chr7	151951482	T	C	27	0	17	9	0.3462				INTERGENIC	-	-	M1T1 specific
chr8	7346029	T	G	17	0	9	7	0.4375				INTERGENIC	-	-	M1T1 specific
chr8	9768529	A	C	36	0	5	4	0.4444				INTRON	Fam155a	-	M1T1 specific
chr8	11754659	C	T	32	0	7	6	0.4615				INTRON	Arhgef7	-	M1T1 specific
chr8	14766078	T	A	32	0	10	11	0.5238				INTRON	Dlgap2	-	M1T1 specific
chr8	15395912	T	G	23	0	8	5	0.3846				INTERGENIC	-	-	M1T1 specific
chr8	16170514	A	G	26	0	11	11	0.5				INTRON	Csmd1	-	M1T1 specific
chr8	34253465	T	G	30	0	7	4	0.3636				INTERGENIC	-	-	M1T1 specific
chr8	35216560	G	T	32	0	10	8	0.4444				INTERGENIC	Tmem66	-1057	M1T1 specific
chr8	43256936	C	G	21	0	10	6	0.375				INTERGENIC	-	-	M1T1 specific
chr8	45007562	G	T	24	0	12	6	0.3333				INTERGENIC	-	-	M1T1 specific
chr8	49560063	C	T	34	0	14	8	0.3636				INTRON	Odz3	-	M1T1 specific
chr8	50438628	T	A	30	0	21	5	0.1923				INTERGENIC	-	-	M1T1 specific
chr8	51741446	T	C	20	0	10	10	0.5				INTERGENIC	-	-	M1T1 specific
chr8	54061345	C	A	15	0	9	5	0.3571				INTERGENIC	-	-	M1T1 specific
chr8	64689761	G	T	29	0	3	9	0.75				INTERGENIC	-	-	M1T1 specific
chr8	71468007	T	A	20	0	5	5	0.5				INTERGENIC	-	-	M1T1 specific
chr8	73484044	G	A	12	0	7	7	0.5				INTERGENIC	-	-	M1T1 specific
chr8	80286849	C	G	33	0	12	13	0.52				INTERGENIC	-	-	M1T1 specific
chr8	81539693	C	A	13	0	9	7	0.4375				INTERGENIC	-	-	M1T1 specific
chr8	85560937	C	T	12	0	8	6	0.4286				INTRON	Rnf150	-	M1T1 specific
chr8	90987543	T	G	36	0	11	4	0.2667				INTERGENIC	-	-	M1T1 specific
chr8	92921717	T	G	28	0	5	14	0.7368				INTERGENIC	-	-	M1T1 specific
chr8	94142224	C	A	16	0	10	5	0.3333				INTRON	Fto	-	M1T1 specific
chr8	97759777	T	G	15	0	4	6	0.6				INTERGENIC	Cngb1	3166	M1T1 specific
chr8	99167908	T	G	11	0	6	4	0.4				INTERGENIC	-	-	M1T1 specific
chr8	100209384	C	T	18	0	10	4	0.2857				INTERGENIC	-	-	M1T1 specific
chr8	100241082	A	T	22	0	16	5	0.2381				INTERGENIC	-	-	M1T1 specific
chr8	101196250	T	A	13	0	12	4	0.25				INTERGENIC	-	-	M1T1 specific
chr8	102461985	T	C	22	0	14	9	0.3913				INTERGENIC	-	-	M1T1 specific
chr8	110272613	A	C	15	0	11	5	0.3125				INTERGENIC	-	-	M1T1 specific
chr8	115005743	G	C	23	0	12	5	0.2941				INTERGENIC	-	-	M1T1 specific
chr8	116226566	T	G	21	0	12	5	0.2941				INTRON	Adamts18	-	M1T1 specific
chr8	117624828	G	A	21	0	5	4	0.4444				INTRON	Wwox	-	M1T1 specific
chr8	117624836	A	G	19	0	4	4	0.5				INTRON	Wwox	-	M1T1 specific
chr8	123018961	C	A	25	0	18	7	0.28				INTRON	Gse1	-	M1T1 specific
chr8	128683424	A	C	31	0	16	8	0.3333				INTERGENIC	-	-	M1T1 specific
chr9	5734191	C	A	18	0	12	6	0.3333				INTERGENIC	-	-	M1T1 specific
chr9	5932205	C	A	17	0	6	5	0.4545				INTERGENIC	-	-	M1T1 specific
chr9	6999966	T	G	16	0	11	4	0.2667				INTRON	Dync2h1	-	M1T1 specific
chr9	7445135	G	A	11	0	14	4	0.2222				INTERGENIC	Mmp3	-687	M1T1 specific
chr9	7680575	A	C	15	0	9	6	0.4				INTERGENIC	-	-	M1T1 specific
chr9	20208339	A	C	43	0	21	6	0.2222				INTERGENIC	-	-	M1T1 specific
chr9	25951410	A	G	16	0	10	4	0.2857				INTERGENIC	-	-	M1T1 specific
chr9	29257418	G	C	18	0	11	6	0.3529				INTRON	Ntm	-	M1T1 specific
chr9	34685226	A	C	32	0	15	5	0.25				INTRON	Kirrel3	-	M1T1 specific
chr9	34783769	A	G	20	0	11	6	0.3529				INTRON	Kirrel3	-	M1T1 specific
chr9	36098034	C	T	22	0	7	4	0.3636				INTERGENIC	-	-	M1T1 specific
chr9	39041817	G	T	20	0	14	11	0.44				INTERGENIC	Olfr1537-ps1	3255	M1T1 specific
chr9	47686635	T	G	18	0	9	4	0.3077				INTERGENIC	-	-	M1T1 specific
chr9	47795104	A	G	22	0	13	8	0.381				INTERGENIC	-	-	M1T1 specific
chr9	51102811	A	G	25	0	12	4	0.25				INTRON	1810046K07Rik	-	M1T1 specific
chr9	51143437	T	G	30	0	12	6	0.3333				INTERGENIC	-	-	M1T1 specific
chr9	54016851	A	C	23	0	12	10	0.4545				INTRON	Cyp19a1	-	M1T1 specific
chr9	57532133	C	G	28	0	10	4	0.2857				INTERGENIC	Cyp1a2	-671	M1T1 specific
chr9	63714836	T	C	16	0	7	7	0.5				INTERGENIC	-	-	M1T1 specific
chr9	65868608	C	T	11	0	11	5	0.3125				INTRON	Csnk1g1	-	M1T1 specific
chr9	67388458	G	A	20	0	12	6	0.3333				UTR-5	Tln2	-	M1T1 specific
chr9	68317417	C	A	41	0	13	8	0.381				INTERGENIC	4930502A04Rik	1292	M1T1 specific
chr9	71240544	T	G	31	0	13	4	0.2353				INTERGENIC	-	-	M1T1 specific
chr9	71447549	G	A	19	0	15	4	0.2105				INTERGENIC	-	-	M1T1 specific
chr9	75816817	A	T	16	0	9	5	0.3571				INTERGENIC	-	-	M1T1 specific
chr9	76366754	C	A	30	0	10	6	0.375				INTRON	Fam83b	-	M1T1 specific
chr9	79728351	A	C	19	0	6	6	0.5				INTRON	Filip1	-	M1T1 specific
chr9	80016647	G	A	19	0	11	4	0.2667				UTR-5	Myo6	-	M1T1 specific
chr9	83752179	A	C	21	0	9	4	0.3077				INTRON	Ttk	-	M1T1 specific
chr9	92603257	G	A	21	0	10	9	0.4737				INTERGENIC	-	-	M1T1 specific
chr9	92724013	T	G	11	0	7	5	0.4167				INTERGENIC	-	-	M1T1 specific
chr9	92940467	C	A	13	0	7	5	0.4167				INTERGENIC	-	-	M1T1 specific
chr9	99737275	G	A	23	0	14	5	0.2632				INTERGENIC	-	-	M1T1 specific
chr9	99754699	A	T	23	0	15	4	0.2105				INTERGENIC	-	-	M1T1 specific
chr9	116477266	T	G	20	0	9	4	0.3077				INTERGENIC	-	-	M1T1 specific
chr9	119922994	C	A	27	0	24	6	0.2				UTR-3	Xirp1	-	M1T1 specific
chr9	120603627	A	C	20	0	16	6	0.2727				INTERGENIC	-	-	M1T1 specific
chr10	4510979	G	A	23	0	16	5	0.2381				INTRON	Rgs17	-	M1T1 specific
chr10	5722522	G	C	24	0	17	4	0.1905				UTR-5	Esr1	-	M1T1 specific
chr10	5771816	A	C	28	0	24	5	0.1724				INTERGENIC	-	-	M1T1 specific
chr10	10229742	A	C	18	0	13	4	0.2353				INTERGENIC	-	-	M1T1 specific
chr10	13061021	A	C	24	0	20	5	0.2				INTRON	Phactr2	-	M1T1 specific
chr10	16336646	T	G	17	0	18	4	0.1818				INTERGENIC	-	-	M1T1 specific
chr10	19008214	T	A	17	0	6	6	0.5				INTERGENIC	-	-	M1T1 specific
chr10	22759966	T	G	22	0	19	7	0.2692				INTERGENIC	-	-	M1T1 specific
chr10	28882254	T	C	17	0	17	4	0.1905				INTRON	6330407J23Rik	-	M1T1 specific
chr10	30835200	T	C	10	0	4	4	0.5				INTERGENIC	-	-	M1T1 specific
chr10	41656328	G	C	28	0	22	4	0.1538				INTRON	Armc2	-	M1T1 specific
chr10	42673339	G	A	28	0	18	7	0.28				INTRON	Scml4	-	M1T1 specific
chr10	45999865	C	A	28	0	20	6	0.2308				INTERGENIC	-	-	M1T1 specific
chr10	46626910	T	C	15	0	8	10	0.5556				INTERGENIC	-	-	M1T1 specific
chr10	47749710	T	C	21	0	17	12	0.4138				INTERGENIC	-	-	M1T1 specific
chr10	52323282	T	C	17	0	14	4	0.2222				INTERGENIC	-	-	M1T1 specific
chr10	53512025	C	T	14	0	20	7	0.2593				INTERGENIC	-	-	M1T1 specific
chr10	56873693	C	T	14	0	14	5	0.2632				INTERGENIC	-	-	M1T1 specific
chr10	61618194	T	C	23	0	8	6	0.4286				INTERGENIC	-	-	M1T1 specific
chr10	62574375	G	C	22	0	16	8	0.3333				INTERGENIC	-	-	M1T1 specific
chr10	68362605	T	C	20	0	7	5	0.4167				INTERGENIC	-	-	M1T1 specific
chr10	69678202	T	G	26	0	12	11	0.4783				UTR-5	2310015B20Rik	-	M1T1 specific
chr10	72518140	C	T	11	0	5	4	0.4444				UTR-3	A330049N07Rik	-	M1T1 specific
chr10	72650041	C	G	15	0	6	4	0.4				INTERGENIC	-	-	M1T1 specific
chr10	76240775	T	C	39	0	18	8	0.3077				INTRON	Pcbp3	-	M1T1 specific
chr10	76299699	T	G	27	0	19	5	0.2083				UTR-5	Pcbp3	-	M1T1 specific
chr10	76597982	A	T	31	0	24	5	0.1724				INTRON	Col18a1	-	M1T1 specific
chr10	78274587	A	C	18	0	27	5	0.1562				INTRON	Slc1a6	-	M1T1 specific
chr10	78774718	G	A	20	0	22	4	0.1538				INTERGENIC	-	-	M1T1 specific
chr10	83971275	G	A	18	0	24	6	0.2				INTERGENIC	-	-	M1T1 specific
chr10	84203370	T	C	28	0	8	7	0.4667				INTERGENIC	-	-	M1T1 specific
chr10	84262358	T	G	26	0	15	4	0.2105				INTRON	Rfx4	-	M1T1 specific
chr10	84904704	A	G	19	0	29	5	0.1471				INTRON	Btbd11	-	M1T1 specific
chr10	90180824	T	G	22	0	11	10	0.4762				INTRON	Anks1b	-	M1T1 specific
chr10	90300647	T	G	20	0	21	4	0.16				INTRON	Anks1b	-	M1T1 specific
chr10	94297783	T	G	29	0	17	6	0.2609				INTRON	Plxnc1	-	M1T1 specific
chr10	94747216	C	T	31	0	17	6	0.2609				INTRON	Cradd	-	M1T1 specific
chr10	95907700	T	G	18	0	19	4	0.1739				INTERGENIC	-	-	M1T1 specific
chr10	97234201	T	G	13	0	20	4	0.1667				UTR-3	Gm10754	-	M1T1 specific
chr10	103230675	C	A	11	0	23	10	0.303				INTERGENIC	-	-	M1T1 specific
chr10	104648993	C	A	18	0	6	9	0.6				INTRON	Tmtc2	-	M1T1 specific
chr10	107160758	C	T	18	0	16	5	0.2381				INTERGENIC	Ptprq	-3675	M1T1 specific
chr10	110179654	T	G	12	0	19	7	0.2692				INTERGENIC	E2f7	-2867	M1T1 specific
chr10	110497479	T	C	61	0	18	7	0.28				INTERGENIC	-	-	M1T1 specific
chr10	112946676	T	G	20	0	8	5	0.3846				INTERGENIC	-	-	M1T1 specific
chr10	113192628	A	C	23	0	28	5	0.1515				INTERGENIC	-	-	M1T1 specific
chr10	114051252	T	A	41	0	21	5	0.1923				INTRON	Trhde	-	M1T1 specific
chr10	116101577	C	T	34	0	26	5	0.1613				INTERGENIC	-	-	M1T1 specific
chr10	116735077	T	G	30	0	25	7	0.2188				INTERGENIC	-	-	M1T1 specific
chr10	117824990	T	G	24	0	20	6	0.2308				INTERGENIC	-	-	M1T1 specific
chr10	120405066	A	G	13	0	10	4	0.2857				INTRON	Lemd3	-	M1T1 specific
chr10	121384235	G	A	21	0	18	5	0.2174				INTRON	Srgap1	-	M1T1 specific
chr10	122317870	A	C	36	0	24	7	0.2258				INTRON	Ppm1h	-	M1T1 specific
chr10	123846862	T	A	10	0	12	8	0.4				INTERGENIC	-	-	M1T1 specific
chr10	124005279	A	T	28	0	16	10	0.3846				INTERGENIC	-	-	M1T1 specific
chr10	129089064	A	G	26	0	17	5	0.2273				INTERGENIC	Olfr799	3943	M1T1 specific
chr11	5839092	A	T	22	0	16	4	0.2				INTRON	Gck	-	M1T1 specific
chr11	9860124	C	A	13	0	12	5	0.2941				INTERGENIC	-	-	M1T1 specific
chr11	10000672	T	A	23	0	15	6	0.2857				INTERGENIC	-	-	M1T1 specific
chr11	14002086	G	A	19	0	11	6	0.3529				INTERGENIC	-	-	M1T1 specific
chr11	15983295	G	T	20	0	16	7	0.3043				INTERGENIC	-	-	M1T1 specific
chr11	16256237	A	G	31	0	13	7	0.35				INTERGENIC	-	-	M1T1 specific
chr11	16708375	T	C	22	0	22	12	0.3529				INTRON	Egfr	-	M1T1 specific
chr11	19462347	A	C	26	0	23	4	0.1481				INTERGENIC	-	-	M1T1 specific
chr11	20910328	T	G	24	0	10	5	0.3333				INTERGENIC	-	-	M1T1 specific
chr11	26957780	A	C	20	0	22	10	0.3125				INTERGENIC	-	-	M1T1 specific
chr11	29129283	T	C	18	0	5	4	0.4444				INTRON	Ccdc104	-	M1T1 specific
chr11	29370817	G	A	34	0	17	4	0.1905				INTRON	Ccdc88a	-	M1T1 specific
chr11	30220910	A	C	19	0	14	4	0.2222				INTERGENIC	-	-	M1T1 specific
chr11	30861034	T	C	21	0	13	4	0.2353				UTR-5	Asb3	-	M1T1 specific
chr11	31004011	A	C	15	0	11	5	0.3125				INTERGENIC	Asb3	1307	M1T1 specific
chr11	32820633	C	T	24	0	30	5	0.1429				INTERGENIC	-	-	M1T1 specific
chr11	32907654	A	T	27	0	26	7	0.2121				INTERGENIC	-	-	M1T1 specific
chr11	34843569	A	C	40	0	27	5	0.1562				INTERGENIC	-	-	M1T1 specific
chr11	35373174	T	A	27	0	15	10	0.4				INTRON	Slit3	-	M1T1 specific
chr11	35879008	A	C	17	0	16	4	0.2				INTRON	Odz2	-	M1T1 specific
chr11	40245838	A	C	27	0	21	9	0.3				INTERGENIC	-	-	M1T1 specific
chr11	40932221	A	C	15	0	8	6	0.4286				INTERGENIC	-	-	M1T1 specific
chr11	41105114	G	T	24	0	11	15	0.5769				INTERGENIC	-	-	M1T1 specific
chr11	41354617	G	T	31	0	11	10	0.4762				INTERGENIC	-	-	M1T1 specific
chr11	42768111	T	C	16	0	8	7	0.4667				INTERGENIC	-	-	M1T1 specific
chr11	43364562	G	A	11	0	5	7	0.5833				INTRON	Ccnjl	-	M1T1 specific
chr11	44485696	T	G	15	0	24	5	0.1724				INTRON	Ebf1	-	M1T1 specific
chr11	49538177	T	G	11	0	10	4	0.2857				INTERGENIC	-	-	M1T1 specific
chr11	53844222	T	A	34	0	18	6	0.25				INTERGENIC	Slc22a4	-2630	M1T1 specific
chr11	53996949	A	C	34	0	23	8	0.2581				UTR-3	4933405E24Rik	-	M1T1 specific
chr11	55460151	T	A	19	0	27	5	0.1562				INTERGENIC	-	-	M1T1 specific
chr11	60715744	T	G	17	0	20	6	0.2308				INTERGENIC	Gm16515	4	M1T1 specific
chr11	60877100	A	G	17	0	8	8	0.5				INTERGENIC	Kcnj12	-2206	M1T1 specific
chr11	61886013	A	T	36	0	26	7	0.2121				INTERGENIC	-	-	M1T1 specific
chr11	62000493	G	T	25	0	8	6	0.4286				INTRON	Specc1	-	M1T1 specific
chr11	63261692	A	C	41	0	18	6	0.25				INTERGENIC	-	-	M1T1 specific
chr11	71955355	T	G	16	0	20	7	0.2593				INTERGENIC	-	-	M1T1 specific
chr11	75028241	G	T	16	0	16	5	0.2381				INTRON	Rtn4rl1	-	M1T1 specific
chr11	77780804	A	C	14	0	16	4	0.2				INTRON	Sez6	-	M1T1 specific
chr11	79983279	T	G	22	0	9	7	0.4375				INTRON	Adap2	-	M1T1 specific
chr11	80677833	T	A	20	0	7	6	0.4615				INTRON	Spaca3	-	M1T1 specific
chr11	81407454	A	T	19	0	12	11	0.4783				INTRON	Accn1	-	M1T1 specific
chr11	81716678	C	T	18	0	11	8	0.4211				INTRON	Accn1	-	M1T1 specific
chr11	81924108	A	C	24	0	22	9	0.2903				INTERGENIC	-	-	M1T1 specific
chr11	82097334	C	T	28	0	18	8	0.3077				INTERGENIC	-	-	M1T1 specific
chr11	83370050	A	C	22	0	15	8	0.3478				INTERGENIC	-	-	M1T1 specific
chr11	86269442	T	G	34	0	22	9	0.2903				INTERGENIC	-	-	M1T1 specific
chr11	88145285	T	G	22	0	19	4	0.1739				INTERGENIC	-	-	M1T1 specific
chr11	89628510	A	C	13	0	15	4	0.2105				INTERGENIC	-	-	M1T1 specific
chr11	92098979	T	C	23	0	12	5	0.2941				INTERGENIC	-	-	M1T1 specific
chr11	93317880	A	G	13	0	9	5	0.3571				INTRON	Car10	-	M1T1 specific
chr11	94605098	A	C	25	0	16	6	0.2727				INTERGENIC	-	-	M1T1 specific
chr11	94609214	C	G	24	0	15	7	0.3182				INTERGENIC	-	-	M1T1 specific
chr11	96702244	T	A	32	0	19	7	0.2692				INTERGENIC	-	-	M1T1 specific
chr11	100719166	C	A	15	0	5	6	0.5455				INTERGENIC	Stat5a	-1499	M1T1 specific
chr11	103287196	A	C	19	0	23	9	0.2812				INTERGENIC	-	-	M1T1 specific
chr11	103502226	G	C	21	0	13	4	0.2353				INTERGENIC	Lyzl6	-2038	M1T1 specific
chr11	103570874	A	C	31	0	21	9	0.3				INTERGENIC	-	-	M1T1 specific
chr11	104503435	C	A	14	0	14	6	0.3				INTRON	Itgb3	-	M1T1 specific
chr11	105310169	T	C	24	0	16	6	0.2727				INTRON	2014-03-10	-	M1T1 specific
chr11	109216095	C	T	10	0	13	7	0.35				UTR-3	Gm11696	-	M1T1 specific
chr11	109333281	A	C	13	0	14	7	0.3333				INTRON	Slc16a6	-	M1T1 specific
chr11	110680433	T	G	24	0	7	7	0.5				INTERGENIC	-	-	M1T1 specific
chr11	113521283	A	T	14	0	10	5	0.3333				INTRON	Cog1	-	M1T1 specific
chr12	5689115	T	A	14	0	18	4	0.1818				INTERGENIC	-	-	M1T1 specific
chr12	9697508	T	G	18	0	9	5	0.3571				INTERGENIC	-	-	M1T1 specific
chr12	16223968	G	A	18	0	8	4	0.3333				INTERGENIC	-	-	M1T1 specific
chr12	17109289	T	G	19	0	16	4	0.2				INTERGENIC	-	-	M1T1 specific
chr12	17277933	A	C	34	0	21	5	0.1923				INTRON	Pdia6	-	M1T1 specific
chr12	17328910	T	G	35	0	18	4	0.1818				INTRON	Atp6v1c2	-	M1T1 specific
chr12	19164732	T	C	27	0	11	9	0.45				INTERGENIC	-	-	M1T1 specific
chr12	28406932	T	C	10	0	8	5	0.3846				INTERGENIC	-	-	M1T1 specific
chr12	31197315	T	C	18	0	8	10	0.5556				INTERGENIC	-	-	M1T1 specific
chr12	31283139	A	T	21	0	19	5	0.2083				INTERGENIC	-	-	M1T1 specific
chr12	31817949	C	T	28	0	19	5	0.2083				INTERGENIC	-	-	M1T1 specific
chr12	34786398	A	C	22	0	23	6	0.2069				INTERGENIC	-	-	M1T1 specific
chr12	34961938	A	C	28	0	13	5	0.2778				INTERGENIC	-	-	M1T1 specific
chr12	35397493	A	C	21	0	14	4	0.2222				INTERGENIC	-	-	M1T1 specific
chr12	41630858	T	G	19	0	14	5	0.2632				INTERGENIC	-	-	M1T1 specific
chr12	44407659	A	G	16	0	10	5	0.3333				INTERGENIC	-	-	M1T1 specific
chr12	49178385	A	T	18	0	12	4	0.25				INTERGENIC	-	-	M1T1 specific
chr12	50724726	G	C	23	0	12	4	0.25				INTERGENIC	-	-	M1T1 specific
chr12	57815605	A	C	26	0	20	8	0.2857				INTRON	Slc25a21	-	M1T1 specific
chr12	58932309	A	T	11	0	6	4	0.4				INTERGENIC	-	-	M1T1 specific
chr12	62410389	G	T	11	0	2	8	0.8				INTERGENIC	-	-	M1T1 specific
chr12	63552326	A	C	50	0	18	9	0.3333				INTERGENIC	-	-	M1T1 specific
chr12	71730653	T	G	27	0	27	8	0.2286				INTERGENIC	-	-	M1T1 specific
chr12	72717574	T	G	25	0	22	7	0.2414				INTERGENIC	-	-	M1T1 specific
chr12	75500450	G	A	20	0	18	7	0.28				INTERGENIC	-	-	M1T1 specific
chr12	82589145	C	T	27	0	17	5	0.2273				INTERGENIC	Cox16	-3048	M1T1 specific
chr12	90115756	C	A	30	0	18	5	0.2174				INTRON	Nrxn3	-	M1T1 specific
chr12	95147196	G	C	24	0	13	4	0.2353				INTERGENIC	-	-	M1T1 specific
chr12	95492928	G	C	18	0	9	10	0.5263				INTERGENIC	-	-	M1T1 specific
chr12	95775411	A	C	18	0	18	6	0.25				INTERGENIC	-	-	M1T1 specific
chr12	97298896	G	T	31	0	12	4	0.25				INTERGENIC	-	-	M1T1 specific
chr12	99070294	T	C	21	0	12	4	0.25				INTERGENIC	-	-	M1T1 specific
chr12	99543854	C	A	34	0	17	6	0.2609				INTERGENIC	-	-	M1T1 specific
chr12	99608883	G	T	17	0	14	6	0.3				INTERGENIC	-	-	M1T1 specific
chr12	100984386	A	C	23	0	19	6	0.24				INTRON	2610021K21Rik	-	M1T1 specific
chr12	101468310	A	G	30	0	18	6	0.25				INTERGENIC	-	-	M1T1 specific
chr12	103373141	T	C	28	0	20	4	0.1667				INTRON	Slc24a4	-	M1T1 specific
chr12	105384974	G	T	38	0	20	7	0.2593				INTERGENIC	Serpina3c	143	M1T1 specific
chr12	112584109	T	G	24	0	27	5	0.1562				INTRON	Cdc42bpb	-	M1T1 specific
chr12	114439431	T	G	21	0	16	7	0.3043				INTERGENIC	-	-	M1T1 specific
chr12	114607215	A	C	15	0	12	4	0.25				INTERGENIC	-	-	M1T1 specific
chr12	117416080	A	C	16	0	24	7	0.2258				INTERGENIC	-	-	M1T1 specific
chr12	119570949	G	A	16	0	20	4	0.1667				INTERGENIC	-	-	M1T1 specific
chr13	4853638	A	T	20	0	16	6	0.2727				INTERGENIC	-	-	M1T1 specific
chr13	5818211	A	G	14	0	18	5	0.2174				INTERGENIC	-	-	M1T1 specific
chr13	25924968	G	A	14	0	12	4	0.25				INTERGENIC	-	-	M1T1 specific
chr13	40867569	A	C	30	0	14	5	0.2632				INTERGENIC	-	-	M1T1 specific
chr13	48955876	A	C	31	0	19	5	0.2083				INTRON	Phf2	-	M1T1 specific
chr13	52793692	G	A	24	0	11	4	0.2667				INTERGENIC	-	-	M1T1 specific
chr13	55047503	A	G	22	0	19	5	0.2083				INTERGENIC	Unc5a	-3290	M1T1 specific
chr13	57204956	T	G	18	0	17	4	0.1905				INTERGENIC	-	-	M1T1 specific
chr13	57981387	C	T	27	0	15	6	0.2857				INTRON	Spock1	-	M1T1 specific
chr13	59199247	T	G	25	0	20	10	0.3333				INTRON	Ntrk2	-	M1T1 specific
chr13	63536948	T	G	20	0	14	5	0.2632				INTERGENIC	Fancc	-3895	M1T1 specific
chr13	78130879	T	C	13	0	12	8	0.4				INTRON	Fam172a	-	M1T1 specific
chr13	82596614	G	T	11	0	8	4	0.3333				INTERGENIC	-	-	M1T1 specific
chr13	89405221	A	C	18	0	13	4	0.2353				INTRON	Edil3	-	M1T1 specific
chr13	89770232	A	C	13	0	13	6	0.3158				INTERGENIC	-	-	M1T1 specific
chr13	93434759	T	C	21	0	12	4	0.25				INTRON	Serinc5	-	M1T1 specific
chr13	100519574	T	G	25	0	15	5	0.25				INTERGENIC	-	-	M1T1 specific
chr13	100681469	A	C	29	0	12	6	0.3333				INTERGENIC	-	-	M1T1 specific
chr13	101193700	C	A	22	0	10	5	0.3333				INTRON	Naip1	-	M1T1 specific
chr13	102664500	A	C	15	0	9	7	0.4375				INTERGENIC	-	-	M1T1 specific
chr13	110110147	G	T	28	0	12	4	0.25				INTRON	Pde4d	-	M1T1 specific
chr13	110390015	A	C	18	0	12	7	0.3684				INTRON	Pde4d	-	M1T1 specific
chr14	13705230	T	C	20	0	14	5	0.2632				INTERGENIC	-	-	M1T1 specific
chr14	15985067	T	G	16	0	11	5	0.3125				INTERGENIC	-	-	M1T1 specific
chr14	16069930	C	G	14	0	4	4	0.5				INTERGENIC	-	-	M1T1 specific
chr14	21188545	A	G	20	0	20	7	0.2593				INTRON	Fam149b	-	M1T1 specific
chr14	21631593	T	G	27	0	17	5	0.2273				INTERGENIC	-	-	M1T1 specific
chr14	21678150	A	C	31	0	15	5	0.25				INTERGENIC	-	-	M1T1 specific
chr14	22133784	G	A	19	0	15	6	0.2857				INTRON	Adk	-	M1T1 specific
chr14	24462502	C	T	21	0	17	7	0.2917				INTRON	Kcnma1	-	M1T1 specific
chr14	27967062	G	T	12	0	5	4	0.4444				INTERGENIC	-	-	M1T1 specific
chr14	28327705	A	C	32	0	19	4	0.1739				INTERGENIC	-	-	M1T1 specific
chr14	31715161	A	C	26	0	18	8	0.3077				UTR-3	Itih4	-	M1T1 specific
chr14	47351100	T	G	34	0	21	4	0.16				INTERGENIC	-	-	M1T1 specific
chr14	51134229	A	G	15	0	11	6	0.3529				UTR-5	4930413M19Rik	-	M1T1 specific
chr14	51990052	A	C	14	0	13	4	0.2353				INTERGENIC	-	-	M1T1 specific
chr14	59235789	T	A	13	0	11	4	0.2667				INTERGENIC	-	-	M1T1 specific
chr14	59236222	G	T	20	0	12	6	0.3333				INTERGENIC	-	-	M1T1 specific
chr14	59615408	A	C	18	0	17	5	0.2273				INTERGENIC	-	-	M1T1 specific
chr14	59667137	A	C	19	0	17	4	0.1905				INTERGENIC	-	-	M1T1 specific
chr14	61203865	G	C	15	0	8	4	0.3333				INTERGENIC	-	-	M1T1 specific
chr14	81828560	T	C	25	0	17	7	0.2917				INTERGENIC	-	-	M1T1 specific
chr14	81964074	A	C	15	0	9	6	0.4				INTERGENIC	-	-	M1T1 specific
chr14	85800626	C	T	17	0	3	7	0.7				INTERGENIC	-	-	M1T1 specific
chr14	86171460	A	G	24	0	10	12	0.5455				INTERGENIC	-	-	M1T1 specific
chr14	88898955	T	G	19	0	19	4	0.1739				INTERGENIC	-	-	M1T1 specific
chr14	89568116	T	C	21	0	20	6	0.2308				INTERGENIC	-	-	M1T1 specific
chr14	90816973	A	G	19	0	8	5	0.3846				INTERGENIC	-	-	M1T1 specific
chr14	95312328	C	T	12	0	18	6	0.25				INTERGENIC	-	-	M1T1 specific
chr14	95926691	G	T	14	0	12	8	0.4				INTERGENIC	-	-	M1T1 specific
chr14	99232192	A	G	12	0	11	6	0.3529				INTERGENIC	-	-	M1T1 specific
chr14	99863387	C	T	26	0	6	5	0.4545				INTERGENIC	-	-	M1T1 specific
chr14	101586231	C	T	23	0	12	5	0.2941				INTERGENIC	-	-	M1T1 specific
chr14	102605307	T	G	31	0	23	4	0.1481				INTERGENIC	-	-	M1T1 specific
chr14	109262198	G	A	17	0	12	5	0.2941				INTERGENIC	-	-	M1T1 specific
chr14	110051554	T	C	25	0	18	5	0.2174				INTERGENIC	-	-	M1T1 specific
chr14	110656041	G	A	15	0	13	4	0.2353				INTERGENIC	-	-	M1T1 specific
chr14	116462046	A	G	11	0	14	4	0.2222				INTRON	Gpc5	-	M1T1 specific
chr14	118084211	G	T	17	0	17	7	0.2917				INTRON	Gpc6	-	M1T1 specific
chr14	119167457	A	G	21	0	11	4	0.2667				INTERGENIC	-	-	M1T1 specific
chr14	119818194	T	A	21	0	16	4	0.2				INTRON	Hs6st3	-	M1T1 specific
chr14	124348904	T	C	13	0	9	8	0.4706				INTRON	Itgbl1	-	M1T1 specific
chr15	4026212	A	T	33	0	33	6	0.1538				INTRON	Oxct1	-	M1T1 specific
chr15	7000128	A	G	30	0	19	6	0.24				INTERGENIC	-	-	M1T1 specific
chr15	7934618	A	C	26	0	28	7	0.2				INTRON	Wdr70	-	M1T1 specific
chr15	11668091	T	A	45	0	28	7	0.2				INTERGENIC	-	-	M1T1 specific
chr15	12578388	A	T	27	0	18	5	0.2174				INTERGENIC	-	-	M1T1 specific
chr15	12707996	T	A	12	0	22	9	0.2903				INTERGENIC	-	-	M1T1 specific
chr15	12971889	G	A	21	0	18	5	0.2174				INTRON	Cdh6	-	M1T1 specific
chr15	15605785	C	T	15	0	17	4	0.1905				INTERGENIC	-	-	M1T1 specific
chr15	17828594	A	G	18	0	27	5	0.1562				INTERGENIC	-	-	M1T1 specific
chr15	19223348	G	A	26	0	29	5	0.1471				INTERGENIC	-	-	M1T1 specific
chr15	20195606	G	A	12	0	23	6	0.2069				INTERGENIC	-	-	M1T1 specific
chr15	26464418	G	C	30	0	17	5	0.2273				INTERGENIC	-	-	M1T1 specific
chr15	29795558	G	T	14	0	17	6	0.2609				INTERGENIC	-	-	M1T1 specific
chr15	30482910	A	G	28	0	20	10	0.3333				INTRON	Ctnnd2	-	M1T1 specific
chr15	30976828	A	C	17	0	22	4	0.1538				INTERGENIC	4930430F21Rik	3742	M1T1 specific
chr15	33007144	T	C	19	0	10	4	0.2857				INTERGENIC	-	-	M1T1 specific
chr15	36850471	G	A	20	0	19	6	0.24				INTERGENIC	-	-	M1T1 specific
chr15	40261868	T	C	13	0	14	4	0.2222				INTERGENIC	-	-	M1T1 specific
chr15	40623758	G	C	20	0	22	6	0.2143				INTRON	Zfpm2	-	M1T1 specific
chr15	42340165	T	G	15	0	25	5	0.1667				INTRON	Angpt1	-	M1T1 specific
chr15	42759907	T	C	27	0	23	16	0.4103				INTERGENIC	-	-	M1T1 specific
chr15	44806065	T	C	10	0	23	7	0.2333				INTERGENIC	-	-	M1T1 specific
chr15	45033118	A	C	29	0	20	5	0.2				INTERGENIC	-	-	M1T1 specific
chr15	45886829	C	T	17	0	9	7	0.4375				INTERGENIC	-	-	M1T1 specific
chr15	46846692	C	G	19	0	16	8	0.3333				INTERGENIC	-	-	M1T1 specific
chr15	49273949	A	C	19	0	34	10	0.2273				INTERGENIC	-	-	M1T1 specific
chr15	51596595	G	A	25	0	28	12	0.3				INTERGENIC	-	-	M1T1 specific
chr15	53887758	C	A	16	0	22	6	0.2143				INTERGENIC	-	-	M1T1 specific
chr15	55309561	A	C	19	0	28	6	0.1765				INTRON	Col14a1	-	M1T1 specific
chr15	58874241	G	T	17	0	11	4	0.2667				INTRON	Mtss1	-	M1T1 specific
chr15	59052563	T	A	10	0	7	6	0.4615				INTERGENIC	-	-	M1T1 specific
chr15	59072456	C	T	33	0	14	5	0.2632				INTERGENIC	-	-	M1T1 specific
chr15	65660143	G	A	23	0	13	7	0.35				INTRON	Efr3a	-	M1T1 specific
chr15	66233593	A	T	13	0	23	4	0.1481				INTRON	Lrrc6	-	M1T1 specific
chr15	69833285	C	T	34	0	19	6	0.24				UTR-5	Gm19782	-	M1T1 specific
chr15	70069040	T	A	27	0	9	8	0.4706				INTERGENIC	-	-	M1T1 specific
chr15	70086334	T	C	19	0	16	13	0.4483				INTERGENIC	-	-	M1T1 specific
chr15	71338529	G	A	16	0	15	5	0.25				INTRON	Fam135b	-	M1T1 specific
chr15	74037415	A	T	28	0	29	6	0.1714				INTERGENIC	-	-	M1T1 specific
chr15	74179269	A	C	18	0	23	9	0.2812				INTERGENIC	-	-	M1T1 specific
chr15	78738325	A	C	28	0	36	6	0.1429				INTRON	Sh3bp1	-	M1T1 specific
chr15	79949693	A	G	37	0	21	6	0.2222				UTR-3	Syngr1	-	M1T1 specific
chr15	80767412	G	C	11	0	12	4	0.25				UTR-3	Tnrc6b	-	M1T1 specific
chr15	81394410	T	C	17	0	15	6	0.2857				INTERGENIC	-	-	M1T1 specific
chr15	82185017	C	T	22	0	30	7	0.1892				INTERGENIC	Ndufa6	-296	M1T1 specific
chr15	82576366	A	G	28	0	16	5	0.2381				INTERGENIC	-	-	M1T1 specific
chr15	82635870	A	C	18	0	20	5	0.2				INTERGENIC	Tcf20	3185	M1T1 specific
chr15	83753809	C	T	31	0	29	5	0.1471				INTRON	Efcab6	-	M1T1 specific
chr15	84565047	T	A	44	0	26	6	0.1875				INTRON	Arhgap8	-	M1T1 specific
chr15	85308736	T	G	18	0	14	6	0.3				INTERGENIC	-	-	M1T1 specific
chr15	91851959	T	G	18	0	22	7	0.2414				INTERGENIC	-	-	M1T1 specific
chr15	92083910	G	A	25	0	19	9	0.3214				INTRON	Cntn1	-	M1T1 specific
chr15	92122226	C	T	12	0	14	5	0.2632				INTRON	Cntn1	-	M1T1 specific
chr15	95604104	A	C	22	0	20	6	0.2308				INTERGENIC	-	-	M1T1 specific
chr15	96713763	C	G	31	0	20	4	0.1667				INTERGENIC	-	-	M1T1 specific
chr15	97055648	A	G	18	0	33	11	0.25				INTERGENIC	-	-	M1T1 specific
chr15	101585349	A	C	16	0	21	5	0.1923				UTR-3	Krt74	-	M1T1 specific
chr15	102589180	T	C	33	0	25	8	0.2424				INTERGENIC	-	-	M1T1 specific
chr15	102763532	T	C	34	0	28	6	0.1765				INTERGENIC	Hoxc12	-3752	M1T1 specific
chr16	5794521	T	C	11	0	8	4	0.3333				INTERGENIC	-	-	M1T1 specific
chr16	5794541	C	T	11	0	10	6	0.375				INTERGENIC	-	-	M1T1 specific
chr16	7151410	T	C	14	0	16	7	0.3043				INTRON	Rbfox1	-	M1T1 specific
chr16	7407561	T	A	23	0	14	4	0.2222				INTRON	Rbfox1	-	M1T1 specific
chr16	7804228	G	A	21	0	21	4	0.16				INTERGENIC	-	-	M1T1 specific
chr16	9673736	C	T	23	0	20	5	0.2				INTRON	Grin2a	-	M1T1 specific
chr16	12907779	C	A	17	0	25	5	0.1667				INTERGENIC	-	-	M1T1 specific
chr16	17132531	T	C	13	0	11	6	0.3529				INTERGENIC	Sdf2l1	-55	M1T1 specific
chr16	19146431	A	C	39	0	26	8	0.2353				INTERGENIC	-	-	M1T1 specific
chr16	23016264	C	T	30	0	21	7	0.25				INTRON	Kng2	-	M1T1 specific
chr16	23516835	A	T	15	0	29	6	0.1714				INTRON	Masp1	-	M1T1 specific
chr16	24091750	A	G	29	0	25	5	0.1667				INTERGENIC	-	-	M1T1 specific
chr16	27717665	T	G	17	0	18	4	0.1818				INTERGENIC	-	-	M1T1 specific
chr16	28816242	A	G	20	0	16	6	0.2727				INTERGENIC	-	-	M1T1 specific
chr16	30852801	A	G	25	0	21	11	0.3438				INTERGENIC	-	-	M1T1 specific
chr16	30878649	T	G	25	0	22	9	0.2903				INTERGENIC	-	-	M1T1 specific
chr16	31619727	A	C	22	0	30	5	0.1429				INTERGENIC	-	-	M1T1 specific
chr16	32481997	T	G	36	0	21	8	0.2759				INTRON	Osta	-	M1T1 specific
chr16	35584810	T	G	22	0	19	6	0.24				UTR-5	Sema5b	-	M1T1 specific
chr16	37687617	A	G	23	0	30	6	0.1667				INTERGENIC	-	-	M1T1 specific
chr16	37922439	A	T	27	0	27	6	0.1818				UTR-5	Gpr156	-	M1T1 specific
chr16	39775071	T	G	19	0	17	4	0.1905				INTERGENIC	-	-	M1T1 specific
chr16	41013138	A	G	27	0	17	6	0.2609				INTERGENIC	-	-	M1T1 specific
chr16	41348422	C	A	18	0	14	9	0.3913				INTERGENIC	-	-	M1T1 specific
chr16	41707026	G	C	37	0	13	4	0.2353				INTRON	Lsamp	-	M1T1 specific
chr16	42535355	C	A	22	0	27	9	0.25				INTERGENIC	-	-	M1T1 specific
chr16	43057005	T	C	21	0	21	7	0.25				INTERGENIC	-	-	M1T1 specific
chr16	44097202	C	T	18	0	12	5	0.2941				INTRON	Atp6v1a	-	M1T1 specific
chr16	44375636	A	T	29	0	20	5	0.2				INTRON	Spice1	-	M1T1 specific
chr16	44903008	A	C	23	0	10	7	0.4118				INTRON	Cd200r2	-	M1T1 specific
chr16	48649295	G	T	31	0	19	5	0.2083				INTERGENIC	-	-	M1T1 specific
chr16	49426252	T	C	13	0	8	5	0.3846				INTERGENIC	-	-	M1T1 specific
chr16	49510919	C	G	15	0	2	5	0.7143				INTERGENIC	-	-	M1T1 specific
chr16	49602955	A	C	28	0	25	5	0.1667				INTERGENIC	-	-	M1T1 specific
chr16	49605145	A	T	20	0	6	4	0.4				INTERGENIC	-	-	M1T1 specific
chr16	51021774	T	C	14	0	12	13	0.52				INTERGENIC	-	-	M1T1 specific
chr16	52497384	T	G	22	0	21	7	0.25				INTERGENIC	-	-	M1T1 specific
chr16	53080052	A	T	26	0	26	7	0.2121				INTERGENIC	-	-	M1T1 specific
chr16	53866086	T	G	15	0	16	6	0.2727				INTERGENIC	-	-	M1T1 specific
chr16	55153321	G	C	24	0	15	7	0.3182				INTERGENIC	-	-	M1T1 specific
chr16	56185640	T	A	13	0	11	4	0.2667				INTRON	Senp7	-	M1T1 specific
chr16	58503148	C	T	34	0	13	9	0.4091				UTR-5	St3gal6	-	M1T1 specific
chr16	58628839	T	C	21	0	31	7	0.1842				INTERGENIC	-	-	M1T1 specific
chr16	61379964	C	A	17	0	11	4	0.2667				INTERGENIC	-	-	M1T1 specific
chr16	63737310	T	G	31	0	28	5	0.1515				INTRON	Epha3	-	M1T1 specific
chr16	64436116	C	T	33	0	23	5	0.1786				INTERGENIC	-	-	M1T1 specific
chr16	64658042	T	A	25	0	29	5	0.1471				INTERGENIC	-	-	M1T1 specific
chr16	69491805	A	G	15	0	12	4	0.25				INTERGENIC	-	-	M1T1 specific
chr16	69612684	C	T	16	0	15	6	0.2857				INTERGENIC	-	-	M1T1 specific
chr16	74381492	C	T	24	0	35	7	0.1667				INTRON	Robo2	-	M1T1 specific
chr16	77145221	A	G	13	0	21	8	0.2759				INTERGENIC	-	-	M1T1 specific
chr16	77960695	A	G	17	0	16	5	0.2381				INTERGENIC	-	-	M1T1 specific
chr16	78452726	A	G	12	0	21	6	0.2222				INTERGENIC	-	-	M1T1 specific
chr16	78822013	G	A	16	0	16	9	0.36				INTERGENIC	-	-	M1T1 specific
chr16	78903074	G	C	21	0	20	5	0.2				INTERGENIC	-	-	M1T1 specific
chr16	79615613	A	G	22	0	17	6	0.2609				INTERGENIC	-	-	M1T1 specific
chr16	79679020	T	C	16	0	13	10	0.4348				INTERGENIC	-	-	M1T1 specific
chr16	81627161	G	T	25	0	24	4	0.1429				INTERGENIC	Ncam2	2629	M1T1 specific
chr16	82103109	G	T	22	0	12	8	0.4				INTERGENIC	-	-	M1T1 specific
chr16	82555814	A	G	21	0	19	7	0.2692				INTERGENIC	-	-	M1T1 specific
chr16	82558043	A	T	18	0	18	12	0.4				INTERGENIC	-	-	M1T1 specific
chr16	82671674	A	C	28	0	25	6	0.1935				INTERGENIC	-	-	M1T1 specific
chr16	83595798	T	A	22	0	26	8	0.2353				INTERGENIC	-	-	M1T1 specific
chr16	83922684	G	A	18	0	10	5	0.3333				INTERGENIC	-	-	M1T1 specific
chr16	84078230	T	G	45	0	26	6	0.1875				INTERGENIC	-	-	M1T1 specific
chr16	85502263	T	G	30	0	28	7	0.2				INTRON	Cyyr1	-	M1T1 specific
chr16	86203469	A	C	23	0	25	5	0.1667				INTERGENIC	-	-	M1T1 specific
chr16	89033165	G	T	23	0	23	8	0.2581				INTERGENIC	Krtap6-1	628	M1T1 specific
chr16	89067122	A	C	16	0	24	5	0.1724				INTERGENIC	-	-	M1T1 specific
chr16	89910663	T	G	27	0	30	7	0.1892				UTR-5	Tiam1	-	M1T1 specific
chr16	91418630	A	T	11	0	12	5	0.2941				INTRON	Il10rb	-	M1T1 specific
chr16	92167372	T	C	19	0	24	4	0.1429				INTERGENIC	-	-	M1T1 specific
chr16	93884149	A	G	11	0	11	5	0.3125				UTR-5	Chaf1b	-	M1T1 specific
chr16	94423015	A	T	22	0	23	7	0.2333				INTRON	Hlcs	-	M1T1 specific
chr16	94443093	A	C	35	0	20	6	0.2308				INTRON	Hlcs	-	M1T1 specific
chr17	4756248	A	G	16	0	6	6	0.5				INTERGENIC	-	-	M1T1 specific
chr17	5496838	A	C	26	0	20	4	0.1667				INTRON	Zdhhc14	-	M1T1 specific
chr17	7060112	A	C	18	0	16	4	0.2				INTERGENIC	-	-	M1T1 specific
chr17	7599937	T	C	18	0	6	4	0.4				INTERGENIC	-	-	M1T1 specific
chr17	8973798	G	A	20	0	11	6	0.3529				INTERGENIC	-	-	M1T1 specific
chr17	13392185	T	G	29	0	16	4	0.2				INTRON	Tcp10a	-	M1T1 specific
chr17	16631611	C	T	26	0	9	6	0.4				INTERGENIC	-	-	M1T1 specific
chr17	16833245	T	G	15	0	8	8	0.5				INTERGENIC	-	-	M1T1 specific
chr17	18684816	T	C	19	0	13	4	0.2353				INTERGENIC	-	-	M1T1 specific
chr17	20912999	A	C	25	0	9	6	0.4				INTERGENIC	Vmn1r228	24	M1T1 specific
chr17	23661179	A	C	15	0	6	5	0.4545				INTERGENIC	-	-	M1T1 specific
chr17	24891147	G	C	32	0	21	11	0.3438				INTRON	Hs3st6	-	M1T1 specific
chr17	27371268	A	C	38	0	18	8	0.3077				INTERGENIC	-	-	M1T1 specific
chr17	32268521	A	C	32	0	12	8	0.4				INTRON	Notch3	-	M1T1 specific
chr17	33089109	C	T	44	0	16	9	0.36				UTR-3	Cyp4f41-ps	-	M1T1 specific
chr17	35732316	C	G	21	0	10	4	0.2857				INTERGENIC	-	-	M1T1 specific
chr17	36176702	T	C	15	0	14	6	0.3				INTRON	H2-T22	-	M1T1 specific
chr17	36528351	T	G	22	0	9	8	0.4706				INTERGENIC	-	-	M1T1 specific
chr17	40191259	G	T	27	0	18	5	0.2174				INTERGENIC	-	-	M1T1 specific
chr17	46495137	T	G	19	0	16	8	0.3333				INTERGENIC	-	-	M1T1 specific
chr17	48914598	A	C	47	0	20	8	0.2857				INTERGENIC	-	-	M1T1 specific
chr17	55670483	A	T	21	0	16	6	0.2727				INTERGENIC	-	-	M1T1 specific
chr17	56619402	T	G	37	0	29	7	0.1944				INTERGENIC	Ptprs	-3499	M1T1 specific
chr17	58289634	A	G	20	0	20	6	0.2308				INTRON	Cntnap5c	-	M1T1 specific
chr17	63060191	A	C	22	0	10	9	0.4737				INTRON	Efna5	-	M1T1 specific
chr17	63287702	A	T	19	0	13	7	0.35				INTERGENIC	-	-	M1T1 specific
chr17	63413052	T	A	18	0	21	5	0.1923				INTRON	Fbxl17	-	M1T1 specific
chr17	69926549	A	C	18	0	12	5	0.2941				INTERGENIC	-	-	M1T1 specific
chr17	76214674	A	G	17	0	11	7	0.3889				INTERGENIC	-	-	M1T1 specific
chr17	79019457	A	C	26	0	14	6	0.3				INTRON	Vit	-	M1T1 specific
chr17	80098233	A	C	17	0	7	4	0.3636				INTERGENIC	-	-	M1T1 specific
chr17	89484685	G	T	15	0	13	9	0.4091				INTRON	Fshr	-	M1T1 specific
chr17	89598084	A	T	19	0	10	5	0.3333				INTRON	Fshr	-	M1T1 specific
chr18	6642517	A	G	22	0	15	5	0.25				INTERGENIC	4921524L21Rik	3553	M1T1 specific
chr18	16654374	T	C	21	0	19	11	0.3667				INTERGENIC	-	-	M1T1 specific
chr18	17062682	T	G	14	0	13	5	0.2778				INTERGENIC	-	-	M1T1 specific
chr18	19431044	T	G	19	0	16	8	0.3333				INTERGENIC	-	-	M1T1 specific
chr18	19488940	T	G	18	0	18	4	0.1818				INTERGENIC	-	-	M1T1 specific
chr18	20110018	A	C	15	0	7	5	0.4167				INTERGENIC	-	-	M1T1 specific
chr18	24207754	T	A	17	0	8	4	0.3333				INTERGENIC	-	-	M1T1 specific
chr18	25464608	C	A	24	0	10	7	0.4118				INTRON	AW554918	-	M1T1 specific
chr18	26262524	T	G	21	0	17	4	0.1905				INTERGENIC	-	-	M1T1 specific
chr18	26553791	T	G	15	0	9	7	0.4375				INTERGENIC	-	-	M1T1 specific
chr18	27139505	A	T	28	0	13	13	0.5				INTERGENIC	-	-	M1T1 specific
chr18	27355202	T	A	20	0	12	4	0.25				INTERGENIC	-	-	M1T1 specific
chr18	28102115	T	A	23	0	20	4	0.1667				INTERGENIC	-	-	M1T1 specific
chr18	29015847	A	C	19	0	10	9	0.4737				UTR-5	4930474G06Rik	-	M1T1 specific
chr18	29539995	A	G	28	0	13	9	0.4091				INTERGENIC	-	-	M1T1 specific
chr18	30121592	G	A	16	0	10	5	0.3333				INTERGENIC	-	-	M1T1 specific
chr18	36622623	T	A	17	0	6	16	0.7273				INTERGENIC	-	-	M1T1 specific
chr18	37216584	T	C	12	0	11	6	0.3529				INTRON	Pcdha1	-	M1T1 specific
chr18	39654225	G	C	36	0	12	4	0.25				INTERGENIC	-	-	M1T1 specific
chr18	40742173	A	G	17	0	10	4	0.2857				INTERGENIC	-	-	M1T1 specific
chr18	41935036	T	G	21	0	19	6	0.24				INTERGENIC	-	-	M1T1 specific
chr18	52780899	A	G	24	0	6	10	0.625				UTR-5	Zfp474	-	M1T1 specific
chr18	53757061	A	T	17	0	10	4	0.2857				INTERGENIC	-	-	M1T1 specific
chr18	62562157	A	G	23	0	13	7	0.35				INTRON	Htr4	-	M1T1 specific
chr18	63398354	T	C	28	0	14	4	0.2222				INTRON	Fam38b	-	M1T1 specific
chr18	64093734	C	T	17	0	18	7	0.28				INTRON	Wdr7	-	M1T1 specific
chr18	64902442	A	C	20	0	12	5	0.2941				INTERGENIC	-	-	M1T1 specific
chr18	70123626	T	C	18	0	8	4	0.3333				INTRON	Ccdc68	-	M1T1 specific
chr18	70992219	T	C	27	0	17	7	0.2917				INTERGENIC	-	-	M1T1 specific
chr18	71287571	T	G	20	0	14	4	0.2222				INTERGENIC	-	-	M1T1 specific
chr18	71935167	T	A	17	0	16	9	0.36				INTRON	Dcc	-	M1T1 specific
chr18	73905541	G	T	21	0	27	10	0.2703				INTRON	Elac1	-	M1T1 specific
chr18	74083312	T	G	27	0	11	5	0.3125				INTERGENIC	-	-	M1T1 specific
chr18	80030605	T	G	11	0	3	6	0.6667				INTERGENIC	-	-	M1T1 specific
chr18	80501476	A	C	27	0	11	6	0.3529				INTRON	Kcng2	-	M1T1 specific
chr18	81483784	G	T	11	0	2	10	0.8333				INTERGENIC	-	-	M1T1 specific
chr18	82696795	T	C	30	0	18	7	0.28				INTRON	Mbp	-	M1T1 specific
chr18	84088884	T	G	22	0	16	4	0.2				INTERGENIC	-	-	M1T1 specific
chr18	85327841	T	G	14	0	9	5	0.3571				INTERGENIC	-	-	M1T1 specific
chr18	86394978	G	A	20	0	7	12	0.6316				INTERGENIC	-	-	M1T1 specific
chr18	87112822	A	T	24	0	18	7	0.28				INTERGENIC	-	-	M1T1 specific
chr18	87369472	A	G	16	0	9	8	0.4706				INTERGENIC	-	-	M1T1 specific
chr18	87389366	T	A	15	0	10	7	0.4118				INTERGENIC	-	-	M1T1 specific
chr18	87472156	C	T	18	0	17	5	0.2273				INTERGENIC	-	-	M1T1 specific
chr18	87616846	T	G	18	0	13	5	0.2778				INTERGENIC	-	-	M1T1 specific
chr18	87796654	A	C	22	0	12	4	0.25				INTERGENIC	-	-	M1T1 specific
chr19	8748527	C	T	14	0	18	5	0.2174				UTR-5	Chrm1	-	M1T1 specific
chr19	10200939	G	T	28	0	7	7	0.5				INTERGENIC	-	-	M1T1 specific
chr19	12049263	A	C	13	0	19	7	0.2692				INTRON	Osbp	-	M1T1 specific
chr19	13174783	T	A	14	0	17	6	0.2609				INTERGENIC	-	-	M1T1 specific
chr19	15282964	A	T	17	0	15	5	0.25				INTERGENIC	-	-	M1T1 specific
chr19	22843608	G	C	23	0	16	6	0.2727				INTRON	Trpm3	-	M1T1 specific
chr19	24447490	T	G	19	0	14	7	0.3333				INTRON	Pip5k1b	-	M1T1 specific
chr19	24693929	G	A	21	0	26	7	0.2121				INTERGENIC	-	-	M1T1 specific
chr19	25517843	T	C	35	0	14	4	0.2222				INTERGENIC	-	-	M1T1 specific
chr19	31607348	G	A	21	0	16	6	0.2727				INTRON	Prkg1	-	M1T1 specific
chr19	34816561	T	G	21	0	24	4	0.1429				UTR-5	Slc16a12	-	M1T1 specific
chr19	36782145	T	C	30	0	12	4	0.25				INTERGENIC	-	-	M1T1 specific
chr19	38030054	A	G	26	0	15	5	0.25				INTRON	Myof	-	M1T1 specific
chr19	39694359	A	C	18	0	13	5	0.2778				INTRON	Cyp2c67	-	M1T1 specific
chr19	41426668	A	G	26	0	13	4	0.2353				INTRON	Pik3ap1	-	M1T1 specific
chr19	42481363	G	A	15	0	15	5	0.25				INTRON	Crtac1	-	M1T1 specific
chr19	42525498	C	T	17	0	16	5	0.2381				INTERGENIC	-	-	M1T1 specific
chr19	46914108	T	A	21	0	16	8	0.3333				INTRON	Cnnm2	-	M1T1 specific
chr19	51334057	T	G	14	0	15	7	0.3182				INTERGENIC	-	-	M1T1 specific
chr19	54346754	G	T	23	0	15	10	0.4				INTERGENIC	-	-	M1T1 specific
chr19	56115801	A	T	24	0	17	5	0.2273				INTERGENIC	-	-	M1T1 specific
chr19	56221616	A	C	17	0	8	4	0.3333				INTERGENIC	-	-	M1T1 specific
chr19	56244691	T	A	30	0	15	13	0.4643				INTERGENIC	-	-	M1T1 specific
chr19	56680831	A	G	15	0	13	4	0.2353				INTERGENIC	-	-	M1T1 specific
chr19	56914465	T	C	31	0	19	5	0.2083				INTRON	Tdrd1	-	M1T1 specific
chr19	57178254	C	A	28	0	16	4	0.2				INTRON	Ablim1	-	M1T1 specific
chr19	60220444	T	C	21	0	10	6	0.375				INTERGENIC	E330013P04Rik	-134	M1T1 specific
chr19	60707339	A	G	16	0	13	6	0.3158				INTERGENIC	-	-	M1T1 specific
chrX	21193562	A	G	12	0	5	4	0.4444				INTERGENIC	-	-	M1T1 specific
chrX	31066856	A	C	20	0	22	4	0.1538				INTERGENIC	-	-	M1T1 specific
chrX	53996494	A	G	10	0	6	5	0.4545				UTR-5	Fhl1	-	M1T1 specific
chrX	58910364	A	C	14	0	7	5	0.4167				INTERGENIC	-	-	M1T1 specific
chrX	67554460	A	T	10	0	9	8	0.4706				INTERGENIC	-	-	M1T1 specific
chrX	76190996	G	T	14	0	6	5	0.4545				INTERGENIC	-	-	M1T1 specific
chrX	110296473	G	A	15	0	4	4	0.5				INTRON	Chm	-	M1T1 specific
chrX	113744610	G	T	12	0	3	5	0.625				INTERGENIC	-	-	M1T1 specific
chrX	114216122	C	T	13	0	6	7	0.5385				INTERGENIC	-	-	M1T1 specific
chrX	114769896	G	T	12	0	5	5	0.5				INTERGENIC	-	-	M1T1 specific
chrX	121257737	G	A	12	0	2	8	0.8				INTERGENIC	-	-	M1T1 specific
chr1	83273934	C	T	29	0	_			19	6	0.24	CDS	Sphkap	G->S	M1T2 specific
chr2	40732203	C	A	37	0	_			22	8	0.2667	SPLICE_SITE	Lrp1b	-	M1T2 specific
chr4	133975849	G	A	20	0	_			20	6	0.2308	CDS	Pafah2	G->D	M1T2 specific
chr7	114829397	G	A	19	0	_			22	4	0.1538	CDS	Ppfibp2	V=>V	M1T2 specific
chr1	4110926	T	G	15	0	_			17	4	0.1905	INTERGENIC	-	-	M1T2 specific
