# Supplementary material for: Genomic sequencing identifies a few mutations driving the independent origin of primary liver tumors in a chronic hepatitis murine model
Source: PLoS One. 2017 Nov 8;12(11):e0187551. doi: 10.1371/journal.pone.0187551 (PMC5678715; doi:10.1371/journal.pone.0187551)
Supplement: S4 Table — (XLSX) [file pone.0187551.s009.xlsx]

## Sheet: Sheet1
Supplementary Table 4. Validation results of somatic SNVs in the microdissection sample from the M1T1 and M1T2
Mouse ID	Chr.	Position	Gene nanes	Mutation	Validated frequency																					Note
					T1B2	T1B3	T1B4	T1B5	T1B6	T1B8	T1C2	T1C3	T1C4	T1C5	T1C6	T1C7	T1（bulk）	T1N
M1	chr7	148378449	Hras1	Q->L	0.34	0.45	0.38	0.35	0.27	0.45	0.4	0.41	0.33	F	0.4	0.43	0.44	0								T1,T2 and T3 common
	chr2	129926854	AU015228	L->V	0.29	0.35	0.29	0.16	0.3	0.35	0.32	0.28	0.33	0.23	0.27	0.32	0.25	0								T1 specific
	chr3	51252263	Naa15	A->V	0.31	0.37	0.35	F	0.18	0.45	0.39	0.38	0.36	F	0.4	0.4	0.38	0
	chr5	100521811	Tmem150c	Q->H	0.1	0.1	0.15	0.08	0.06	0.13	0.14	0.18	0.18	0.15	0.15	0.13	0.16	0
	chr6	43124676	Olfr13	E->D	0.08	0.12	0.13	0.05	0.21	0.12	0.15	0.14	0.09	0.1	0.13	0.11	0.17	0
	chr7	11300559	Nlrp4b	P->T	0.21	0.29	0.21	0.19	0.17	0.23	0.23	0.26	0.27	0.16	0.22	0.25	0.33	0
	chr1	58349118	Aox3l1	L->H	0.18	0.26	0.3	0.28	0.26	0.32	0.22	0.27	0.29	0.35	0.22	0.3	0.24	0
	chrX	56387063	Fgf13	R=>R	0.24	0.27	0.16	0.23	0.19	0.31	0.34	0.29	0.28	0.44	0.28	0.28	0.4	0
	chr11	43393263	Ccnjl	F->I	0.36	0.38	0.37	0.37	0.42	0.36	0.35	0.37	0.33	0.35	0.31	0.34	0.2	0
	chr12	120688797	Macc1	L->R	0.13	0.18	0.24	0.17	0.19	0.19	0.18	0.21	0.21	0.22	0.19	0.16	0.15	0
	chr13	101399459	Rad17	K->T	0.38	0.43	0.45	0.32	0.29	F	0.41	F	F	0.45	F	0.52	0.26	0
	chr14	26691998	Anxa11	A->S	0.19	0.21	0.18	0.2	0.2	0.2	0.2	0.21	0.15	0.23	0.22	0.22	0.21	0
	chr17	46284963	Mad2l1bp	F->V	0.08	0.21	0.07	F	F	0.13	0.09	0.16	0.12	0.07	0.09	0.12	0.23	0
	chr2	40732203	Lrp1b	SPLICE_SITE	0	0	0	0	0	0	0	0	0	0	0	0	0	0								T2 specific
	chrX	21316605	Slc6a14	INTRON	0	0	0	0	0	0	0	0	0	0	0	0	0	0
					T2A1	T2A2	T2A3	T2A4	T2A5	T2A8	T2A9	T2A10	T2A11	T2C1	T2C2	T2C3	T2C4	T2C5	T2C6	T2C7	T2C8	T2C9	T2C10	T2（bulk）	N
	chr7	148378449	Hras1	Q->L	0.31	F	0.3	0.33	0.31	0.28	0.38	0.46	F	0.33	0.37	F	0.24	0.39	0.26	0.32	0.26	0.33	0.33	0.36	0	T1,T2 and T3 common
	chr1	83273934	Sphkap	G->S	0.31	0.36	0.4	0.47	0.42	0.39	0.36	0.46	0.47	0.38	0.43	0.42	0.43	0.36	0.38	0.36	0.41	0.34	0.45	0.36	0	T2 specific
	chr2	40732203	SPLICE_SITE	Lrp1b	0.29	0.26	0.29	0.35	0.31	0.3	0.48	0.41	0	0.3	0.36	0.41	0.28	0.45	0.31	0.26	0.35	0.38	0.29	0.38	0
	chr4	133975849	Pafah2	G->D	0.17	0.12	0.21	0.08	0.17	0.15	0.11	0.2	0.13	0.15	0.18	0.16	0.19	0.17	0.16	0.13	0.16	0.21	0.14	0.2	0
	chr7	114829397	Ppfibp2	V=>V	0.38	0.31	0.35	0.4	0.36	0.38	0.5	0.43	0.41	0.39	0.44	0.33	0.35	0.45	0.4	0.34	0.35	0.43	0.36	0.26	0
	chr3	51252263	Naa15	A->V	0	0	0	0	0	0	0	0	0	0	0	0	0	0	0	0	0	0	0	0	0	T1 specific
	chr7	11300559	Nlrp4b	P->T	0	0	0	0	0	0	0	0	0	0	0	0	0	0	0	0	0	0	0	0	0
