# Supplementary material for: Genomic sequencing identifies a few mutations driving the independent origin of primary liver tumors in a chronic hepatitis murine model
Source: PLoS One. 2017 Nov 8;12(11):e0187551. doi: 10.1371/journal.pone.0187551 (PMC5678715; doi:10.1371/journal.pone.0187551)
Supplement: S5 Table — (XLSX) [file pone.0187551.s010.xlsx]

## Sheet: Sheet1
Supplementary Table 5. Validated structure variations in M1T1
Chr.	deletion start point	deletion size(bp)	PCR and Sanger sequencing results	Annotation of the deletion region
chr6	134836591	57735	Yes	GPR19:2,CDKN1B:1,CDKN1B:2,CDKN1B:3
chr7	132819352	257432	Yes	GTF3C1:28-GTF3C1:37,D430042O09RIK:1-D430042O09RIK:28
chr7	26013718	24618	Yes	GSK3A:1-GSK3A:11,ERF:1-ERF:4
chr11	16710046	57276	Yes	EGFR:2-EGFR:5
