# Supplementary material for: Genomic sequencing identifies a few mutations driving the independent origin of primary liver tumors in a chronic hepatitis murine model
Source: PLoS One. 2017 Nov 8;12(11):e0187551. doi: 10.1371/journal.pone.0187551 (PMC5678715; doi:10.1371/journal.pone.0187551)
Supplement: S6 Table — (XLSX) [file pone.0187551.s011.xlsx]

## Sheet: Sheet1
Supplementary Table 6. Genes associated with cancer specific biological processes from IPA database
Category	Function	Function Annotation	p-value	Molecules	# Molecules
Cancer	gastrointestinal adenocarcinoma	gastrointestinal adenocarcinoma	2.15E-05	ANXA11, ARSI, ARSJ, C3orf30, EEF2, FAT1, FGF13, HRAS, LONP2, LRP1B, MACC1, MARVELD3, MAST4, MED24, MUC5B, NAA15, PAFAH2, PDE2A, PLA2R1, PLOD2, RAD17, ROBO2, RYR1, SLC9A5, SPAG9, SPHKAP, TBPL2, TLX1	28
Cancer	gastrointestinal tract cancer	gastrointestinal tract cancer	1.15E-04	ANXA11, ARSI, ARSJ, C3orf17, C3orf30, EEF2, FAM160A1, FAT1, FGF13, HRAS, LONP2, LRP1B, MACC1, MARVELD3, MAST4, MED24, MUC5B, NAA15, OR2A4/OR2A7, PAFAH2, PDE2A, PLA2R1, PLOD2, PPP3CC, RAD17, ROBO2, RYR1, SLC9A5, SPAG9, SPHKAP, TBPL2, TLX1, TMEM150C, TSSK3	34
Cancer	colon adenocarcinoma	colon adenocarcinoma	1.25E-04	ANXA11, ARSI, ARSJ, C3orf30, FAT1, FGF13, LONP2, LRP1B, MACC1, MARVELD3, MAST4, MED24, MUC5B, NAA15, PAFAH2, PLA2R1, PLOD2, RAD17, ROBO2, RYR1, SLC9A5, SPAG9, SPHKAP, TBPL2, TLX1	25
Cancer	malignant neoplasm of large intestine	malignant neoplasm of large intestine	1.63E-04	ANXA11, ARSI, ARSJ, C3orf17, C3orf30, FAM160A1, FAT1, FGF13, HRAS, LONP2, LRP1B, MACC1, MARVELD3, MAST4, MED24, MUC5B, NAA15, OR2A4/OR2A7, PAFAH2, PDE2A, PLA2R1, PLOD2, PPP3CC, RAD17, ROBO2, RYR1, SLC9A5, SPAG9, SPHKAP, TBPL2, TLX1, TMEM150C, TSSK3	33
Cancer	hematological neoplasia	hematological neoplasia	3.03E-04	ANXA11, C3orf17, C3orf30, FAT1, LRP1B, MACC1, MED24, MUC5B, OR2A4/OR2A7, PLOD2, PPP3CC, ROBO2, RYR1, SLC9A5, SPAG9, SPHKAP, TLX1, TSSK3	18
Cancer	adenocarcinoma	adenocarcinoma	7.39E-04	ANXA11, ARSI, ARSJ, C3orf17, C3orf30, EEF2, FAM160A1, FAT1, FGF13, HRAS, LONP2, LRP1B, MACC1, MARVELD3, MAST4, MED24, MUC5B, NAA15, OR2A4/OR2A7, PAFAH2, PDE2A, PLA2R1, PLOD2, PPFIBP2, PPP3CC, RAD17, ROBO2, RYR1, SLC9A5, SPAG9, SPHKAP, TBPL2, TLX1, TMEM150C, TSSK3	35
Cancer	adenocarcinoma	adenocarcinoma in endometrium	1.25E-02	EEF2, FAT1, LRP1B, MAST4, MED24, MUC5B, NAA15, PDE2A, PLA2R1, PPFIBP2, ROBO2, RYR1, SPHKAP	13
Cancer	hematologic cancer	hematologic cancer	7.48E-04	ANXA11, C3orf17, C3orf30, FAT1, LRP1B, MACC1, MED24, MUC5B, OR2A4/OR2A7, PPP3CC, ROBO2, RYR1, SLC9A5, SPAG9, SPHKAP, TLX1, TSSK3	17
Cancer	liquid tumor	liquid tumor	9.29E-04	C3orf17, C3orf30, FAT1, LRP1B, MACC1, MED24, MUC5B, OR2A4/OR2A7, PLOD2, PPP3CC, RYR1, SPAG9, SPHKAP, TLX1, TSSK3	15
Cancer	squamous cell skin cancer	squamous cell skin cancer	1.00E-03	C3orf30, HRAS, LRP1B, MAST4, PDE2A, ROBO2, RYR1, SPHKAP	8
Cancer	lung cancer	lung cancer	1.03E-03	C3orf30, EEF2, FAT1, HRAS, LRP1B, MAST4, PDE2A, ROBO2, RYR1, SLC9A5, SPAG9, TLX1	12
Cancer	lymphoproliferative malignancy	lymphoproliferative malignancy	1.28E-03	C3orf17, C3orf30, FAT1, LRP1B, MACC1, MED24, MUC5B, OR2A4/OR2A7, PPP3CC, ROBO2, RYR1, SLC9A5, SPAG9, SPHKAP, TLX1, TSSK3	16
Cancer	lymphoid cancer	lymphoid cancer	1.32E-03	C3orf17, C3orf30, FAT1, LRP1B, MACC1, MED24, MUC5B, OR2A4/OR2A7, PPP3CC, ROBO2, RYR1, SLC9A5, SPAG9, SPHKAP, TLX1, TSSK3	16
Cancer	non-small cell lung cancer	non-small cell lung cancer	1.32E-03	C3orf30, EEF2, FAT1, HRAS, LRP1B, MAST4, PDE2A, ROBO2, RYR1, SLC9A5, SPAG9	11
Cancer	head and neck cancer	head and neck cancer	1.44E-03	ARSI, FGF13, HRAS, LRP1B, MACC1, MUC5B, OR2A4/OR2A7, PLA2R1, PLOD2, RAD17, ROBO2, RYR1, SPAG9, TLX1	14
Cancer	abdominal adenocarcinoma	abdominal adenocarcinoma	1.59E-03	ANXA11, ARSI, ARSJ, C3orf30, EEF2, FAT1, FGF13, HRAS, LONP2, LRP1B, MACC1, MARVELD3, MAST4, MED24, MUC5B, NAA15, PAFAH2, PDE2A, PLA2R1, PLOD2, PPFIBP2, RAD17, ROBO2, RYR1, SLC9A5, SPAG9, SPHKAP, TBPL2, TLX1	29
Cancer	oral cancer	oral cancer	1.60E-03	FGF13, HRAS, PLOD2, ROBO2	4
Cancer	digestive system cancer	digestive system cancer	1.63E-03	ANXA11, ARSI, ARSJ, C3orf17, C3orf30, EEF2, FAM160A1, FAT1, FGF13, HRAS, LONP2, LRP1B, MACC1, MARVELD3, MAST4, MED24, MUC5B, NAA15, OR2A4/OR2A7, PAFAH2, PDE2A, PLA2R1, PLOD2, PPFIBP2, PPP3CC, RAD17, ROBO2, RYR1, SLC9A5, SPAG9, SPHKAP, TBPL2, TLX1, TMEM150C, TSSK3	35
Cancer	skin cancer	skin cancer	1.67E-03	ARSI, ARSJ, C3orf30, EEF2, FAT1, FBP1, FGF13, HRAS, LRP1B, MACC1, MARVELD3, MAST4, MUC5B, NAA15, PDE2A, PLA2R1, PLOD2, PPFIBP2, ROBO2, RYR1, SPAG9, SPHKAP	22
Cancer	upper aerodigestive tract carcinoma	upper aerodigestive tract carcinoma	1.75E-03	FAT1, FGF13, HRAS, LRP1B, PDE2A, PLOD2, ROBO2	7
Cancer	carcinoma in situ of skin	carcinoma in situ of skin	1.85E-03	HRAS	1
Cancer	differentiation	differentiation of breast carcinoma	1.85E-03	HRAS	1
Cancer	fibrillary astrocytoma	fibrillary astrocytoma	1.85E-03	HRAS	1
Cancer	metastasis	metastasis of large-cell lymphoma	1.85E-03	TLX1	1
Cancer	parotid adenocarcinoma	parotid adenocarcinoma	1.85E-03	HRAS	1
Cancer	quantity	quantity of fibrosarcoma cells	1.85E-03	RAD17	1
Cancer	quantity	quantity of melanoma	1.47E-02	HRAS	1
Cancer	quantity	quantity of papilloma	2.57E-02	HRAS	1
Cancer	quantity	quantity of lung tumor	3.65E-02	HRAS	1
Cancer	quantity	quantity of adenoma	3.83E-02	HRAS	1
Cancer	quantity	quantity of carcinoma	4.36E-02	HRAS	1
Cancer	storiform-pleomorphic malignant fibrous histiocytoma	storiform-pleomorphic malignant fibrous histiocytoma	1.85E-03	HRAS	1
Cancer	transformation	transformation of muscle cell lines	1.85E-03	HRAS	1
Cancer	transformation	transformation of breast cell lines	1.92E-03	HRAS, RAD17	2
Cancer	transformation	transformation of macrophages	3.71E-03	HRAS	1
Cancer	transformation	transformation of mesenchyme	3.71E-03	HRAS	1
Cancer	transformation	transformation of ovarian cancer cell lines	3.71E-03	HRAS	1
Cancer	transformation	transformation of granulosa cells	5.55E-03	HRAS	1
Cancer	transformation	transformation of ovarian surface epithelial cells	5.55E-03	HRAS	1
Cancer	transformation	transformation of mesenchymal cells	7.40E-03	HRAS	1
Cancer	transformation	transformation of gonadal cell lines	9.24E-03	HRAS	1
Cancer	transformation	transformation of melanocytes	9.24E-03	HRAS	1
Cancer	transformation	transformation of kidney cells	1.11E-02	HRAS	1
Cancer	transformation	transformation of lung cell lines	1.29E-02	HRAS	1
Cancer	transformation	transformation of breast cancer cell lines	1.47E-02	HRAS	1
Cancer	transformation	transformation of endothelial cells	1.84E-02	HRAS	1
Cancer	transformation	transformation of intestinal cell lines	2.02E-02	HRAS	1
Cancer	transformation	transformation of skin cell lines	2.93E-02	HRAS	1
Cancer	tumorigenesis	tumorigenesis of breast cell lines	1.85E-03	HRAS	1
Cancer	tumorigenesis	tumorigenesis of papilloma	3.30E-03	HRAS, PLA2R1	2
Cancer	tumorigenesis	tumorigenesis of ganglioneuroma	3.71E-03	HRAS	1
Cancer	tumorigenesis	tumorigenesis of endothelial cell lines	7.40E-03	HRAS	1
Cancer	tumorigenesis	tumorigenesis of neuroblastoma	9.24E-03	HRAS	1
Cancer	tumorigenesis	tumorigenesis of large-cell lymphoma	1.11E-02	TLX1	1
Cancer	tumorigenesis	tumorigenesis of intestinal cell lines	1.29E-02	HRAS	1
Cancer	tumorigenesis	tumorigenesis of brain tumor	2.39E-02	HRAS	1
Cancer	head and neck carcinoma	head and neck carcinoma	1.92E-03	ARSI, FGF13, HRAS, LRP1B, MACC1, MUC5B, OR2A4/OR2A7, PLA2R1, PLOD2, RAD17, ROBO2, RYR1, SPAG9	13
Cancer	cancer	liver cancer	2.03E-03	ARSJ, C3orf17, C3orf30, EEF2, FAT1, FGF13, HRAS, LONP2, LRP1B, MACC1, MAST4, MED24, MUC5B, NAA15, PDE2A, PLA2R1, ROBO2, RYR1, SLC9A5, SPAG9, TLX1	21
Cancer	cancer	cancer of cells	5.03E-03	ARSI, C3orf30, FAT1, FGF13, HRAS, LRP1B, MACC1, MAST4, MUC5B, OR2A4/OR2A7, PDE2A, PLA2R1, PLOD2, RAD17, ROBO2, RYR1, SPHKAP, TLX1	18
Cancer	cancer	cancer of mammary gland	2.02E-02	HRAS	1
Cancer	cancer	cancer of secretory structure	2.04E-02	ANXA11, FAT1, HRAS, LRP1B, MARVELD3, MAST4, MUC5B, PLA2R1, PLOD2, PPFIBP2, PPP3CC, ROBO2, RYR1, SPAG9, SPHKAP	15
Cancer	leukemia	leukemia	2.06E-03	C3orf17, C3orf30, FAT1, LRP1B, MACC1, MED24, MUC5B, OR2A4/OR2A7, PPP3CC, RYR1, SPAG9, SPHKAP, TLX1, TSSK3	14
Cancer	myeloproliferative disorder	myeloproliferative disorder	2.37E-03	C3orf17, C3orf30, FAT1, LRP1B, MACC1, MED24, MUC5B, OR2A4/OR2A7, PLOD2, PPP3CC, RYR1, SPHKAP, TSSK3	13
Cancer	carcinoma	carcinoma in breast	2.66E-03	FAT1, FGF13, HRAS, MARVELD3, MAST4, MUC5B, PLA2R1, ROBO2, RYR1, SPAG9	10
Cancer	non small cell lung adenocarcinoma	non small cell lung adenocarcinoma	2.98E-03	EEF2, FAT1, LRP1B, MAST4, PDE2A, ROBO2, RYR1, SLC9A5, SPAG9	9
Cancer	breast or colorectal cancer	breast or colorectal cancer	3.03E-03	ANXA11, ARSI, ARSJ, C3orf30, FAT1, FGF13, HRAS, LONP2, LRP1B, MACC1, MARVELD3, MAST4, MED24, MUC5B, NAA15, PAFAH2, PLA2R1, PLOD2, RAD17, ROBO2, RYR1, SLC9A5, SPAG9, SPHKAP, TBPL2, TLX1	26
Cancer	head and neck squamous cell cancer	head and neck squamous cell cancer	3.09E-03	ARSI, FGF13, HRAS, LRP1B, MACC1, MUC5B, OR2A4/OR2A7, PLA2R1, PLOD2, RAD17, ROBO2, RYR1	12
Cancer	upper gastrointestinal tract cancer	upper gastrointestinal tract cancer	3.38E-03	ARSJ, EEF2, FAT1, FGF13, HRAS, LRP1B, MAST4, MUC5B, PDE2A, PLOD2, ROBO2, SPAG9	12
Cancer	liver carcinoma	liver carcinoma	3.55E-03	ARSJ, C3orf17, C3orf30, EEF2, FAT1, FGF13, HRAS, LONP2, LRP1B, MACC1, MAST4, MED24, MUC5B, NAA15, PDE2A, PLA2R1, ROBO2, RYR1, SLC9A5, SPAG9	20
Cancer	bronchial hyperplasia	bronchial hyperplasia	3.71E-03	HRAS	1
Cancer	congenital melanocytic nevus syndrome	congenital melanocytic nevus syndrome	3.71E-03	HRAS	1
Cancer	development	development of oligoastrocytoma	3.71E-03	HRAS	1
Cancer	development	development of oligodendroglioma	3.71E-03	HRAS	1
Cancer	development	development of squamous-cell carcinoma	2.20E-02	HRAS	1
Cancer	development	development of sarcoma	3.65E-02	HRAS	1
Cancer	formation	initiation of formation of papilloma	3.71E-03	HRAS	1
Cancer	formation	onset of formation of tumor	2.93E-02	HRAS	1
Cancer	keratoacanthoma	keratoacanthoma	3.71E-03	HRAS	1
Cancer	spermatocytic seminoma	spermatocytic seminoma	3.71E-03	HRAS	1
Cancer	trichoblastoma	trichoblastoma	3.71E-03	HRAS	1
Cancer	malignant cutaneous melanoma cancer	malignant cutaneous melanoma cancer	4.17E-03	ARSI, ARSJ, EEF2, FAT1, FBP1, FGF13, HRAS, LRP1B, MACC1, MARVELD3, MAST4, MUC5B, NAA15, PLA2R1, PLOD2, PPFIBP2, ROBO2, RYR1, SPAG9, SPHKAP	20
Cancer	hemangioblastoma	hemangioblastoma	4.21E-03	HRAS, LRP1B, MARVELD3, ROBO2	4
Cancer	acute leukemia	acute leukemia	5.51E-03	C3orf17, C3orf30, FAT1, LRP1B, MACC1, MED24, MUC5B, OR2A4/OR2A7, RYR1, SPHKAP, TLX1, TSSK3	12
Cancer	atypical Spitzoid tumor	atypical Spitzoid tumor	5.55E-03	HRAS	1
Cancer	invasion	invasion of follicular cells	5.55E-03	HRAS	1
Cancer	invasion	invasion of epithelial tissue	7.90E-03	FGF13, HRAS	2
Cancer	invasion	invasion of mammary epithelial cells	1.11E-02	HRAS	1
Cancer	invasion	invasion of fibroblasts	3.11E-02	HRAS	1
Cancer	invasion	invasion of vascular endothelial cells	3.29E-02	FGF13	1
Cancer	salivary gland mucoepidermoid carcinoma	salivary gland mucoepidermoid carcinoma	5.55E-03	HRAS	1
Cancer	size	size of melanoma	5.55E-03	HRAS	1
Cancer	somatic mosaic Schimmelpenning-Feuerstein-Mims syndrome	somatic mosaic Schimmelpenning-Feuerstein-Mims syndrome	5.55E-03	HRAS	1
Cancer	squamous papilloma	squamous papilloma	5.55E-03	HRAS	1
Cancer	gastric adenocarcinoma	gastric adenocarcinoma	5.83E-03	EEF2, FAT1, HRAS, LRP1B, MAST4, MUC5B, PDE2A, SPAG9	8
Cancer	squamous-cell carcinoma	squamous-cell carcinoma	6.15E-03	ARSI, C3orf30, FAT1, FGF13, HRAS, LRP1B, MACC1, MAST4, MUC5B, OR2A4/OR2A7, PDE2A, PLA2R1, PLOD2, RAD17, ROBO2, RYR1, SPHKAP	17
Cancer	oral squamous cell carcinoma	oral squamous cell carcinoma	6.36E-03	FGF13, PLOD2, ROBO2	3
Cancer	cerebellar astrocytoma	cerebellar astrocytoma	7.40E-03	HRAS	1
Cancer	malignancy	malignancy of embryonic cell lines	7.40E-03	HRAS	1
Cancer	malignancy	malignancy of fibroblast cell lines	7.40E-03	HRAS	1
Cancer	micrometastasis	micrometastasis	7.40E-03	HRAS	1
Cancer	squamous cell lung cancer	squamous cell lung cancer	8.13E-03	C3orf30, FAT1, HRAS, LRP1B	4
Cancer	Hurthle cell adenoma	Hurthle cell adenoma	9.24E-03	HRAS	1
Cancer	myelofibrosis with myeloid metaplasia	advanced stage myelofibrosis with myeloid metaplasia	9.24E-03	PLOD2	1
Cancer	regression	regression of breast carcinoma	9.24E-03	HRAS	1
Cancer	vulvar squamous cell carcinoma	vulvar squamous cell carcinoma	9.24E-03	HRAS	1
Cancer	abdominal cancer	abdominal cancer	9.75E-03	ANXA11, ARSI, ARSJ, C3orf17, C3orf30, EEF2, FAM160A1, FAT1, FGF13, HRAS, LONP2, LRP1B, MACC1, MARVELD3, MAST4, MED24, MUC5B, NAA15, OR2A4/OR2A7, PAFAH2, PDE2A, PLA2R1, PLOD2, PPFIBP2, PPP3CC, RAD17, ROBO2, RYR1, SLC9A5, SPAG9, SPHKAP, TBPL2, TLX1, TMEM150C, TSSK3	35
Cancer	uterine carcinoma	uterine carcinoma	1.01E-02	EEF2, FAT1, HRAS, LRP1B, MAST4, MED24, MUC5B, NAA15, PDE2A, PLA2R1, PPFIBP2, ROBO2, RYR1, SPHKAP	14
Cancer	gastric cancer	gastric cancer	1.04E-02	ARSJ, EEF2, FAT1, HRAS, LRP1B, MAST4, MUC5B, PDE2A, SPAG9	9
Cancer	acute myeloid leukemia	acute myeloid leukemia	1.07E-02	C3orf17, C3orf30, FAT1, LRP1B, MACC1, MED24, MUC5B, OR2A4/OR2A7, RYR1, SPHKAP, TSSK3	11
Cancer	breast cancer	breast cancer	1.09E-02	FAT1, FGF13, HRAS, MARVELD3, MAST4, MUC5B, PLA2R1, RAD17, ROBO2, RYR1, SPAG9	11
Cancer	bladder tumor	low grade bladder tumor	1.11E-02	HRAS	1
Cancer	salivary gland pleomorphic adenoma	salivary gland pleomorphic adenoma	1.11E-02	HRAS	1
Cancer	prostatic adenocarcinoma	prostatic adenocarcinoma	1.13E-02	ANXA11, FAT1, HRAS, LRP1B, MUC5B, SPHKAP	6
Cancer	embryonal rhabdomyosarcoma	embryonal rhabdomyosarcoma	1.19E-02	FAT1, HRAS, LRP1B, MUC5B, ROBO2, SPAG9	6
Cancer	synovial sarcoma	synovial sarcoma	1.29E-02	HRAS	1
Cancer	well-differentiated liposarcoma	well-differentiated liposarcoma	1.29E-02	HRAS	1
Cancer	growth	growth of medulloblastoma	1.47E-02	HRAS	1
Cancer	growth	growth of fibrosarcoma	2.57E-02	HRAS	1
Cancer	growth	growth of breast carcinoma	2.75E-02	HRAS	1
Cancer	neoplasia	neoplasia of embryonic cell lines	1.47E-02	HRAS	1
Cancer	neoplasia	neoplasia of fibroblasts	1.47E-02	HRAS	1
Cancer	urinary tract cancer	urinary tract cancer	1.55E-02	HRAS, MAST4, MUC5B, PDE2A, PLOD2, ROBO2, RYR1, SLC9A5, TLX1	9
Cancer	superficial spreading melanoma	superficial spreading melanoma	1.66E-02	HRAS	1
Cancer	pelvic cancer	pelvic cancer	1.76E-02	ANXA11, C3orf30, EEF2, FAT1, FGF13, HRAS, LRP1B, MAST4, MED24, MUC5B, NAA15, PDE2A, PLA2R1, PPFIBP2, PPP3CC, ROBO2, RYR1, SLC9A5, SPHKAP, TLX1	20
Cancer	breast or ovarian carcinoma	breast or ovarian carcinoma	2.01E-02	C3orf30, FAT1, FGF13, HRAS, MARVELD3, MAST4, MUC5B, PLA2R1, ROBO2, RYR1, SPAG9, SPHKAP	12
Cancer	nodular melanoma	nodular melanoma	2.02E-02	HRAS	1
Cancer	female genital tract adenocarcinoma	female genital tract adenocarcinoma	2.28E-02	C3orf30, EEF2, FAT1, HRAS, LRP1B, MAST4, MED24, MUC5B, NAA15, PDE2A, PLA2R1, PPFIBP2, ROBO2, RYR1, SPHKAP	15
Cancer	cecum adenocarcinoma	cecum adenocarcinoma	2.35E-02	ARSJ, MACC1, MUC5B, NAA15, ROBO2, RYR1	6
Cancer	cervical adenocarcinoma	cervical adenocarcinoma	2.39E-02	HRAS	1
Cancer	ductal pancreatic carcinoma	ductal pancreatic carcinoma	2.64E-02	FAT1, LRP1B, MARVELD3, MAST4, MUC5B, PLA2R1, PLOD2, PPFIBP2, ROBO2, RYR1, SPHKAP	11
Cancer	thyroid gland tumor	thyroid gland tumor	2.71E-02	HRAS, LRP1B, MACC1, MUC5B, OR2A4/OR2A7, PLA2R1, ROBO2, SPAG9	8
Cancer	renal clear cell adenocarcinoma	renal clear cell adenocarcinoma	2.72E-02	MAST4, MUC5B, PDE2A, PLOD2, ROBO2, RYR1	6
Cancer	thyroid cancer	thyroid cancer	2.77E-02	HRAS, PLA2R1, SPAG9	3
Cancer	production	production of tumor	2.93E-02	HRAS	1
Cancer	endometrioid carcinoma	endometrioid carcinoma	3.04E-02	C3orf30, EEF2, FAT1, LRP1B, MAST4, MED24, MUC5B, NAA15, PDE2A, PLA2R1, PPFIBP2, ROBO2, RYR1, SPHKAP	14
Cancer	adenosquamous ovarian cancer	adenosquamous ovarian cancer	3.07E-02	C3orf30, FAT1, MUC5B, ROBO2, RYR1, SPHKAP	6
Cancer	medulloblastoma	medulloblastoma	3.08E-02	HRAS, LRP1B	2
Cancer	malignant solid tumor	malignant solid tumor	3.08E-02	ANXA11, ARSI, ARSJ, C3orf17, C3orf30, EEF2, FAM160A1, FAT1, FBP1, FGF13, HRAS, LONP2, LRP1B, MACC1, MARVELD3, MAST4, MED24, MUC5B, NAA15, OR2A4/OR2A7, PAFAH2, PDE2A, PLA2R1, PLOD2, PPFIBP2, PPP3CC, RAD17, ROBO2, RYR1, SLC9A5, SPAG9, SPHKAP, TBPL2, TLX1, TMEM150C, TSSK3	36
Cancer	renal cancer	renal cancer	3.12E-02	MAST4, MUC5B, PDE2A, PLOD2, ROBO2, RYR1, TLX1	7
Cancer	small intestine cancer	small intestine cancer	3.25E-02	ARSJ, HRAS, SPAG9	3
Cancer	anaplastic carcinoma	anaplastic carcinoma	3.47E-02	HRAS, SPAG9	2
Cancer	embryonal tumor	embryonal tumor	3.52E-02	HRAS, LRP1B, MUC5B	3
Cancer	cytostasis	cytostasis of tumor cells	3.65E-02	HRAS	1
Cancer	urogenital cancer	urogenital cancer	3.74E-02	ANXA11, C3orf30, EEF2, FAT1, HRAS, LRP1B, MAST4, MED24, MUC5B, NAA15, PDE2A, PLA2R1, PLOD2, PPFIBP2, PPP3CC, ROBO2, RYR1, SLC9A5, SPHKAP, TLX1	20
Cancer	splenic cancer	splenic cancer	3.83E-02	TLX1	1
Cancer	diffuse lymphoma	diffuse lymphoma	3.99E-02	LRP1B, ROBO2, SLC9A5	3
Cancer	medulloblastoma SHH subtype	medulloblastoma SHH subtype	4.00E-02	HRAS	1
Cancer	thymic lymphoma	thymic lymphoma	4.00E-02	TLX1	1
Cancer	prostate cancer	prostate cancer	4.16E-02	ANXA11, FAT1, HRAS, LRP1B, MUC5B, PPP3CC, SPHKAP	7
Cancer	breast or ovarian cancer	breast or ovarian cancer	4.29E-02	C3orf30, FAT1, FGF13, HRAS, MARVELD3, MAST4, MUC5B, PLA2R1, RAD17, ROBO2, RYR1, SPAG9, SPHKAP	13
Cancer	benign neoplasm of adrenal gland	benign neoplasm of adrenal gland	4.54E-02	HRAS	1
