# Supplementary material for: Genomic sequencing identifies a few mutations driving the independent origin of primary liver tumors in a chronic hepatitis murine model
Source: PLoS One. 2017 Nov 8;12(11):e0187551. doi: 10.1371/journal.pone.0187551 (PMC5678715; doi:10.1371/journal.pone.0187551)
Supplement: S7 Table — (XLSX) [file pone.0187551.s012.xlsx]

## Sheet: Sheet1
Supplementary Table 7. Summary of the 1128 patients with liver tumor from ICGC that used to check the mutation frequency and expression of these mutated genes in clinical HCC
Code	Name	Site	Country	Donors	Available Data Types
					SSM	CNSM	METH-A	EXP-S	miRNA-S
LIHC-US	Liver Hepatocellular carcinoma - TCGA, US	Liver	United States	317	188	314	243	294	313
LICA-FR	Liver Cancer - FR	Liver	France	273	234	158	--	--	--
LIRI-JP	Liver Cancer - RIKEN, JP	Liver	Japan	260	260	--	--	--	--
LINC-JP	Liver Cancer - NCC, JP	Liver	Japan	244	244	--	--	--	--
LIAD-FR	Benign Liver Tumour - FR	Liver	France	30	30	--	--	--	--
LIHM-FR	Liver Cancer - Hepatocellular macronodules	Liver	France	4	4	1	--	--	--
Total				1128	960	473	243	294	313
Note
SSM	Simple somatic mutation
CNSM	Copy number somatic mutation
METH-A	Array-based DNA Methylation
EXP-S	Sequecing-based Gene Expression
miRNA-S	Sequece-based miRNA expression
