# Supplementary material for: Genomic sequencing identifies a few mutations driving the independent origin of primary liver tumors in a chronic hepatitis murine model
Source: PLoS One. 2017 Nov 8;12(11):e0187551. doi: 10.1371/journal.pone.0187551 (PMC5678715; doi:10.1371/journal.pone.0187551)
Supplement: S8 Table — (XLSX) [file pone.0187551.s013.xlsx]

## Sheet: Sheet1
Supplementary Table 8. Mutation frequency of the mutated genes found from the HBV transgenic mouse model in 960 patients with liver tumor from ICGC
Symbol	Homolog in Human	Mouse ID	Contain non-synonymous mutation	Number of donors who have the mutations/total patients from each projects	Number of patient with mutations	Total number of patients	Mutated frequency in clinical samples	Total number of mutations found in those clinical projects
				Projects**
LRP1B	LRP1B	M1	no	LICA-FR:21/234|LIHC-US:19/188|LINC-JP:73/244|LIRI-JP:246/260	359	926	0.387689	3477
ROBO2	ROBO2	M3	no	LIAD-FR:1/30|LICA-FR:11/234|LIHC-US:9/188|LINC-JP:59/244|LIRI-JP:251/260	331	956	0.346234	3476
FGF13	FGF13	M1	no	LICA-FR:7/234|LIHC-US:1/188|LINC-JP:30/244|LIRI-JP:197/260	235	926	0.25378	683
MAST4	MAST4	M4	yes	LICA-FR:13/234|LINC-JP:38/244|LIRI-JP:176/260	227	738	0.307588	798
SPHKAP	SPHKAP	M1	no	LICA-FR:10/234|LIHC-US:7/188|LINC-JP:31/244|LIRI-JP:148/260	196	926	0.211663	381
MACC1	MACC1	M1	yes	LICA-FR:10/234|LIHC-US:5/188|LINC-JP:24/244|LIRI-JP:131/260	170	926	0.183585	286
RYR1	RYR1	M4	yes	LICA-FR:22/234|LIHC-US:11/188|LINC-JP:47/244|LIRI-JP:74/260	154	926	0.166307	210
PLA2R1	PLA2R1	M4	yes	LIAD-FR:1/30|LICA-FR:7/234|LIHC-US:9/188|LINC-JP:21/244|LIRI-JP:100/260	138	956	0.144351	205
FAM160A1	FAM160A1	M1	no	LICA-FR:7/234|LIHC-US:5/188|LINC-JP:20/244|LIRI-JP:90/260	122	926	0.131749	182
PPFIBP2	PPFIBP2	M1	no	LICA-FR:8/234|LIHC-US:2/188|LINC-JP:24/244|LIRI-JP:82/260	116	926	0.12527	158
SPAG9	SPAG9	M3	yes	LIAD-FR:1/30|LICA-FR:7/234|LIHC-US:3/188|LINC-JP:22/244|LIRI-JP:80/260	113	956	0.118201	146
CCNJL	CCNJL	M1	yes	LICA-FR:5/234|LIHC-US:4/188|LINC-JP:19/244|LIRI-JP:77/260	105	926	0.113391	182
FAT1	FAT1	M3	yes	LICA-FR:10/234|LIHC-US:6/188|LINC-JP:25/244|LIRI-JP:64/260	106	926	0.114471	136
LONP2	LONP2	M3	yes	LICA-FR:7/234|LIHC-US:4/188|LINC-JP:16/244|LIRI-JP:71/260	98	926	0.105832	132
Gm7173	CXorf22	M2	yes	LICA-FR:3/234|LIHC-US:3/188|LINC-JP:9/244|LIRI-JP:61/260	76	926	0.0820734	95
ARSJ	ARSJ	M2	no	LIAD-FR:1/30|LICA-FR:5/234|LINC-JP:13/244|LIRI-JP:47/260	66	768	0.0859375	85
PDE2A	PDE2A	M4	no	LICA-FR:4/234|LINC-JP:21/244|LIRI-JP:41/260	66	738	0.0894309	79
NAA15	NAA15	M1	yes	LICA-FR:3/234|LIHC-US:2/188|LINC-JP:14/244|LIRI-JP:43/260	62	926	0.0669546	80
PLOD2	PLOD2	M2	yes	LICA-FR:6/234|LIHC-US:2/188|LINC-JP:11/244|LIRI-JP:41/260	60	926	0.0647948	77
MUC5B	MUC5B	M3	yes	LICA-FR:13/234|LIHC-US:10/188|LINC-JP:22/244|LIRI-JP:11/260	56	926	0.0604752	75
PPP3CC	PPP3CC	M4	no	LICA-FR:3/234|LIHC-US:1/188|LINC-JP:12/244|LIRI-JP:39/260	55	926	0.0593952	63
TMEM150C	TMEM150C	M1	yes	LICA-FR:1/234|LINC-JP:8/244|LIRI-JP:38/260	47	738	0.0636856	58
RAD17	RAD17	M1	yes	LICA-FR:6/234|LINC-JP:9/244|LIRI-JP:29/260	44	738	0.0596206	84
ANXA11	ANXA11	M1	yes	LIAD-FR:1/30|LICA-FR:4/234|LINC-JP:6/244|LIRI-JP:32/260	43	768	0.0559896	63
MED24	MED24	M1	yes	LICA-FR:7/234|LIHC-US:3/188|LINC-JP:14/244|LIRI-JP:14/260	38	926	0.0410367	49
TBPL2	TBPL2	M4	no	LICA-FR:4/234|LIHC-US:1/188|LINC-JP:4/244|LIRI-JP:28/260	37	926	0.0399568	47
ARSI	ARSI	M3	yes	LICA-FR:4/234|LIHC-US:3/188|LINC-JP:4/244|LIRI-JP:26/260	37	926	0.0399568	52
FBP1	FBP1	M2	yes	LICA-FR:5/234|LINC-JP:2/244|LIRI-JP:26/260	34	738	0.0460705	87
4930435E12Rik	C3orf30	M1	no	LICA-FR:3/234|LIHC-US:4/188|LINC-JP:8/244|LIRI-JP:16/260	31	926	0.0334773	30
XKR5	XKR5	M4	yes	LICA-FR:4/234|LIHC-US:1/188|LINC-JP:6/244|LIRI-JP:19/260	30	926	0.0323974	34
BC027231	C3orf17	M3	yes	LICA-FR:4/234|LIHC-US:2/188|LINC-JP:6/244|LIRI-JP:15/260	27	926	0.0291577	27
PAFAH2	PAFAH2	M1	no	LICA-FR:4/234|LIHC-US:1/188|LINC-JP:7/244|LIRI-JP:9/260	21	926	0.0226782	78
SLC9A5	SLC9A5	M4	yes	LICA-FR:4/234|LIHC-US:2/188|LINC-JP:5/244|LIRI-JP:9/260	20	926	0.0215983	24
MARVELD3	MARVELD3	M4	yes	LICA-FR:1/234|LINC-JP:5/244|LIRI-JP:8/260	14	738	0.0189702	14
MAD2L1BP	MAD2L1BP	M1	yes	LIHC-US:1/188|LINC-JP:3/244|LIRI-JP:10/260	14	692	0.0202312	14
EEF2	EEF2	M4	no	LICA-FR:1/234|LINC-JP:5/244|LIRI-JP:5/260	11	738	0.0149051	12
TSSK3	TSSK3	M1	no	LICA-FR:1/234|LINC-JP:1/244|LIRI-JP:7/260	9	738	0.0121951	11
HRAS	HRAS	M1	no	LICA-FR:1/234|LIHC-US:1/188|LINC-JP:4/244|LIRI-JP:3/260	9	926	0.00971922	12
TLX1	TLX1	M4	yes	LICA-FR:1/234|LINC-JP:3/244|LIRI-JP:5/260	9	738	0.0121951	11
Olfr13	OR2A4	M1	yes	LICA-FR:1/234|LINC-JP:1/244|LIRI-JP:2/260	4	738	0.00542005	4
Olfr13	OR2A7	M1	yes	LICA-FR:2/234	2	234	0.00854701	1
